# Supplementary material for: Synchronisation of Arabidopsis flowering time and whole-plant senescence in seasonal environments
Source: Sci Rep. 2018 Jul 6;8:10282. doi: 10.1038/s41598-018-28580-x (PMC6035182; doi:10.1038/s41598-018-28580-x)
Supplement: Supplementary file 2 — Data S1, Data S2, Data S3, Data S4 [file 41598_2018_28580_MOESM2_ESM.xlsx]

## Sheet: Data_S1_Phenologiy
Supplementary Data S1 for “Synchronisation of Arabidopsis flowering time and whole-plant senescence in seasonal environments” by Matin Miryeganeh, Masaki Yamaguchi, and Hiroshi Kudoh
Phenological measurements.
Strains	Cohorts	Replicates	Seeding date	Transplantation date	Bolting date	Flowering initiation date	Flowering terminaton date	Whole plant senescence date	Number of rosette leaves at bolting	Rosette diameter at bolting (mm)	Number of fruits
C24	C1	R1	2013-10-04	2013-10-25	2013-12-06	2013-12-16	2014-04-23	2014-05-08	12	56	605
C24	C1	R2	2013-10-04	2013-10-25	2013-11-23	2013-11-29	2014-04-21	2014-05-06	15	55	511
C24	C1	R3	2013-10-04	2013-10-25	2013-11-26	2013-12-02	2014-04-16	2014-05-01	14	59	909
C24	C1	R4	2013-10-04	2013-10-25	2013-12-04	2013-12-16	NA	NA	12	53	800
C24	C1	R5	2013-10-04	2013-10-25	2013-11-29	2013-12-09	2014-04-25	2014-05-10	13	55	897
C24	C1	R6	2013-10-04	2013-10-25	NA	NA	NA	NA	NA	NA	NA
C24	C2	R7	2013-10-11	2013-11-01	2014-01-03	2014-01-20	2014-04-23	2014-05-09	16	55	860
C24	C2	R8	2013-10-11	2013-11-01	2014-01-24	2014-02-21	2014-04-21	2014-05-07	18	62	960
C24	C2	R9	2013-10-11	2013-11-01	2013-12-20	2014-01-06	2014-04-23	2014-05-09	16	62	602
C24	C2	R10	2013-10-11	2013-11-01	2013-12-25	2014-01-03	2014-04-25	2014-05-10	12	56	710
C24	C2	R11	2013-10-11	2013-11-01	2013-12-09	2013-12-25	2014-04-11	2014-04-28	16	54	626
C24	C2	R12	2013-10-11	2013-11-01	2013-12-25	2014-01-06	NA	NA	13	65	NA
C24	C3	R13	2013-10-18	2013-11-08	2014-01-22	2014-02-03	NA	NA	12	48	503
C24	C3	R14	2013-10-18	2013-11-08	2014-01-11	2014-01-24	2014-05-09	2014-05-19	13	44	418
C24	C3	R15	2013-10-18	2013-11-08	2014-01-11	2014-01-13	2014-04-30	2014-05-10	13	39	702
C24	C3	R16	2013-10-18	2013-11-08	2014-01-08	2014-01-24	2014-04-21	2014-05-01	12	41	411
C24	C3	R17	2013-10-18	2013-11-08	2014-01-13	2014-01-22	2014-04-25	2014-05-04	14	45	630
C24	C3	R18	2013-10-18	2013-11-08	2014-01-22	2014-02-03	2014-04-28	2014-05-09	13	43	1362
C24	C4	R19	2013-10-25	2013-11-15	2014-02-05	2014-02-21	2014-04-25	2014-05-10	15	51	709
C24	C4	R20	2013-10-25	2013-11-15	2014-02-05	2014-02-19	2014-04-28	2014-05-12	16	33	546
C24	C4	R21	2013-10-25	2013-11-15	2014-01-31	2014-02-19	NA	NA	14	43	NA
C24	C4	R22	2013-10-25	2013-11-15	2014-02-19	2014-03-03	NA	NA	14	41	NA
C24	C4	R23	2013-10-25	2013-11-15	2014-02-03	2014-02-24	2014-04-23	2014-05-09	16	40	616
C24	C4	R24	2013-10-25	2013-11-15	2014-02-03	2014-02-24	NA	NA	15	46	NA
C24	C5	R25	2013-11-01	2013-11-22	2014-03-03	2014-03-19	2014-04-25	2014-05-15	14	37	600
C24	C5	R26	2013-11-01	2013-11-22	2014-02-24	2014-02-28	2014-04-25	2014-05-14	13	43	480
C24	C5	R27	2013-11-01	2013-11-22	2014-03-07	2014-03-24	2014-04-23	2014-05-14	12	37	339
C24	C5	R28	2013-11-01	2013-11-22	2014-03-14	2014-03-21	2014-04-28	2014-05-18	15	37	609
C24	C5	R29	2013-11-01	2013-11-22	2014-02-28	2014-03-21	NA	NA	12	40	NA
C24	C5	R30	2013-11-01	2013-11-22	2014-02-24	2014-03-03	2014-04-21	2014-05-11	12	39	345
C24	C6	R31	2013-11-08	2013-11-29	2014-03-07	2014-03-17	2014-04-23	2014-05-07	10	26	203
C24	C6	R32	2013-11-08	2013-11-29	2014-03-14	NA	NA	NA	NA	NA	NA
C24	C6	R33	2013-11-08	2013-11-29	2014-03-10	2014-03-19	NA	NA	11	24	208
C24	C6	R34	2013-11-08	2013-11-29	2014-03-14	2014-03-19	2014-04-28	2014-05-14	9	24	211
C24	C6	R35	2013-11-08	2013-11-29	2014-03-19	2014-03-21	2014-05-02	2014-05-19	8	16	405
C24	C6	R36	2013-11-08	2013-11-29	2014-03-31	2014-03-31	2014-05-21	2014-06-03	6	4	172
C24	C7	R37	2013-11-15	2013-12-06	2014-03-10	2014-03-14	2014-04-28	2014-05-15	12	26	618
C24	C7	R38	2013-11-15	2013-12-06	2014-03-12	2014-03-14	2014-04-28	2014-05-17	12	40	433
C24	C7	R39	2013-11-15	2013-12-06	2014-03-07	2014-03-14	2014-04-25	2014-05-13	12	25	512
C24	C7	R40	2013-11-15	2013-12-06	2014-03-14	2014-03-21	2014-05-05	2014-05-21	12	26	603
C24	C7	R41	2013-11-15	2013-12-06	2014-03-24	2014-03-31	2014-05-05	2014-05-25	15	34	314
C24	C7	R42	2013-11-15	2013-12-06	2014-03-24	2014-04-02	2014-04-30	2014-05-14	11	32	373
Ler	C1	R43	2013-10-04	2013-10-25	2013-12-31	2013-12-11	2014-04-25	2014-04-28	12	51	280
Ler	C1	R44	2013-10-04	2013-10-25	2013-12-29	2013-12-06	2014-05-02	2014-05-03	15	50	314
Ler	C1	R45	2013-10-04	2013-10-25	2013-12-25	2013-12-06	2014-04-25	2014-04-28	9	57	203
Ler	C1	R46	2013-10-04	2013-10-25	2014-01-17	2013-12-13	NA	NA	13	52	440
Ler	C1	R47	2013-10-04	2013-10-25	2014-01-29	2014-01-11	2014-06-04	2014-06-05	11	36	NA
Ler	C1	R48	2013-10-04	2013-10-25	2013-12-25	NA	NA	NA	NA	NA	NA
Ler	C2	R49	2013-10-11	2013-11-01	2014-02-07	2014-01-11	2014-04-30	2014-05-08	13	58	460
Ler	C2	R50	2013-10-11	2013-11-01	2014-02-03	2014-01-15	2014-06-02	2014-06-09	14	57	NA
Ler	C2	R51	2013-10-11	2013-11-01	2014-02-19	2014-01-15	2014-04-30	2014-05-07	9	57	493
Ler	C2	R52	2013-10-11	2013-11-01	2014-03-19	2014-03-07	2014-04-28	2014-05-05	30	65	608
Ler	C2	R53	2013-10-11	2013-11-01	2014-02-07	2014-01-11	2014-05-05	2014-05-15	15	56	303
Ler	C2	R54	2013-10-11	2013-11-01	2014-03-12	2014-03-10	2014-05-09	2014-05-17	18	40	600
Ler	C3	R55	2013-10-18	2013-11-08	2014-03-03	2014-02-21	2014-04-23	2014-05-01	16	47	444
Ler	C3	R56	2013-10-18	2013-11-08	2014-03-17	2014-03-17	NA	NA	20	48	339
Ler	C3	R57	2013-10-18	2013-11-08	2014-03-07	2014-03-10	2014-05-05	2014-05-17	23	46	292
Ler	C3	R58	2013-10-18	2013-11-08	2014-03-12	2014-03-14	2014-04-21	2014-05-02	22	43	500
Ler	C3	R59	2013-10-18	2013-11-08	2014-03-17	2014-03-17	2014-05-19	2014-05-28	18	43	380
Ler	C3	R60	2013-10-18	2013-11-08	2014-03-17	2014-03-24	2014-05-02	2014-05-12	24	42	365
Ler	C4	R61	2013-10-25	2013-11-15	2014-03-25	NA	NA	NA	NA	NA	NA
Ler	C4	R62	2013-10-25	2013-11-15	2014-03-17	2014-03-03	2014-06-02	2014-06-14	17	42	486
Ler	C4	R63	2013-10-25	2013-11-15	2014-03-27	2014-03-31	NA	NA	21	39	510
Ler	C4	R64	2013-10-25	2013-11-15	2014-04-04	2014-04-04	NA	NA	NA	NA	480
Ler	C4	R65	2013-10-25	2013-11-15	2014-03-31	2014-04-02	NA	NA	15	35	480
Ler	C4	R66	2013-10-25	2013-11-15	2014-03-17	2014-03-19	2014-05-07	2014-05-19	14	36	587
Ler	C5	R67	2013-11-01	2013-11-22	2014-04-07	2014-03-28	NA	NA	12	36	NA
Ler	C5	R68	2013-11-01	2013-11-22	2014-03-28	2014-03-31	2014-05-09	2014-05-16	18	48	300
Ler	C5	R69	2013-11-01	2013-11-22	2014-03-21	2014-03-31	2014-05-07	2014-05-14	27	34	462
Ler	C5	R70	2013-11-01	2013-11-22	2014-03-26	2014-03-28	2014-06-06	2014-06-13	13	46	385
Ler	C5	R71	2013-11-01	2013-11-22	2014-03-24	2014-03-26	NA	NA	12	26	NA
Ler	C5	R72	2013-11-01	2013-11-22	2014-04-04	2014-03-21	NA	NA	11	29	NA
Ler	C6	R73	2013-11-08	2013-11-29	2014-04-02	2014-04-09	2014-05-23	2014-06-07	17	44	NA
Ler	C6	R74	2013-11-08	2013-11-29	2014-04-04	2014-04-05	2014-05-12	2014-05-25	NA	NA	408
Ler	C6	R75	2013-11-08	2013-11-29	2014-03-31	2014-04-04	2014-05-13	2014-05-27	22	46	422
Ler	C6	R76	2013-11-08	2013-11-29	2014-03-28	2014-03-31	2014-05-14	2014-05-28	16	32	311
Ler	C6	R77	2013-11-08	2013-11-29	2014-03-31	2014-04-04	2014-05-15	2014-05-29	18	48	265
Ler	C6	R78	2013-11-08	2013-11-29	2014-04-02	NA	NA	NA	NA	NA	NA
Ler	C7	R79	2013-11-15	2013-12-06	2014-03-26	2014-03-31	2014-05-26	2014-06-03	14	31	380
Ler	C7	R80	2013-11-15	2013-12-06	2014-03-31	2014-04-04	2014-05-12	2014-05-24	12	36	363
Ler	C7	R81	2013-11-15	2013-12-06	2014-04-04	2014-04-07	NA	NA	NA	33	418
Ler	C7	R82	2013-11-15	2013-12-06	2014-03-31	2014-04-07	2014-05-19	2014-05-28	17	38	284
Ler	C7	R83	2013-11-15	2013-12-06	2014-03-31	2014-04-04	2014-06-04	2014-06-15	18	27	241
Ler	C7	R84	2013-11-15	2013-12-06	2014-04-02	NA	NA	NA	NA	NA	NA
Lov5	C1	R85	2013-10-04	2013-10-25	2014-03-14	2014-03-28	2014-05-07	2014-05-12	77	55	483
Lov5	C1	R86	2013-10-04	2013-10-25	2014-03-14	2014-03-31	2014-05-09	2014-05-12	62	46	596
Lov5	C1	R87	2013-10-04	2013-10-25	2014-03-19	2014-03-31	NA	NA	67	49	NA
Lov5	C1	R88	2013-10-04	2013-10-25	2014-03-12	2014-03-31	2014-05-14	2014-05-21	68	53	530
Lov5	C1	R89	2013-10-04	2013-10-25	2014-03-15	NA	NA	NA	NA	NA	NA
Lov5	C1	R90	2013-10-04	2013-10-25	2014-03-14	2014-03-31	NA	NA	59	43	672
Lov5	C2	R91	2013-10-11	2013-11-01	2014-03-17	2014-03-31	2014-05-12	2014-05-19	54	39	530
Lov5	C2	R92	2013-10-11	2013-11-01	2014-03-12	2014-03-31	2014-05-12	2014-05-17	59	43	418
Lov5	C2	R93	2013-10-11	2013-11-01	2014-03-17	2014-03-31	2014-05-12	2014-05-18	51	40	493
Lov5	C2	R94	2013-10-11	2013-11-01	2014-03-14	2014-03-31	2014-05-12	2014-05-18	51	45	503
Lov5	C2	R95	2013-10-11	2013-11-01	2014-03-14	2014-03-31	2014-05-05	2014-05-15	51	38	611
Lov5	C2	R96	2013-10-11	2013-11-01	2014-03-14	2014-03-31	2014-05-19	2014-05-21	41	40	434
Lov5	C3	R97	2013-10-18	2013-11-08	2014-03-21	2014-04-02	2014-05-14	2014-05-16	41	31	381
Lov5	C3	R98	2013-10-18	2013-11-08	2014-03-14	2014-03-31	2014-05-21	2014-05-29	52	40	412
Lov5	C3	R99	2013-10-18	2013-11-08	2014-03-17	2014-03-31	2014-05-07	2014-05-12	46	36	465
Lov5	C3	R100	2013-10-18	2013-11-08	2014-03-17	2014-03-31	2014-05-12	2014-05-17	47	34	411
Lov5	C3	R101	2013-10-18	2013-11-08	2014-03-17	2014-04-02	2014-06-04	2014-06-09	42	34	509
Lov5	C3	R102	2013-10-18	2013-11-08	2014-03-19	2014-03-31	2014-06-06	2014-06-11	41	32	684
Lov5	C4	R103	2013-10-25	2013-11-15	2014-03-24	2014-04-04	2014-05-07	2014-05-14	35	43	484
Lov5	C4	R104	2013-10-25	2013-11-15	2014-03-19	2014-03-31	2014-05-14	2014-05-25	31	37	398
Lov5	C4	R105	2013-10-25	2013-11-15	2014-03-19	2014-04-02	2014-05-09	2014-05-16	37	39	390
Lov5	C4	R106	2013-10-25	2013-11-15	2014-03-24	2014-04-07	2014-05-14	2014-05-25	31	42	411
Lov5	C4	R107	2013-10-25	2013-11-15	2014-03-24	2014-04-02	2014-05-07	2014-05-18	31	28	426
Lov5	C4	R108	2013-10-25	2013-11-15	2014-03-21	2014-04-02	2014-05-12	2014-05-19	27	45	593
Lov5	C5	R109	2013-11-01	2013-11-22	2014-03-24	2014-04-04	2014-05-07	2014-05-18	27	46	333
Lov5	C5	R110	2013-11-01	2013-11-22	2014-03-26	2014-04-04	2014-05-07	2014-05-14	24	36	374
Lov5	C5	R111	2013-11-01	2013-11-22	2014-03-26	2014-04-07	2014-06-02	2014-06-11	26	47	419
Lov5	C5	R112	2013-11-01	2013-11-22	2014-03-24	2014-04-04	NA	NA	33	48	NA
Lov5	C5	R113	2013-11-01	2013-11-22	2014-03-24	2014-04-04	2014-05-14	2014-05-21	34	37	386
Lov5	C5	R114	2013-11-01	2013-11-22	2014-04-04	2014-04-09	2014-05-05	2014-05-16	19	40	497
Lov5	C6	R115	2013-11-08	2013-11-29	2014-03-31	NA	NA	NA	NA	NA	NA
Lov5	C6	R116	2013-11-08	2013-11-29	2014-04-02	2014-04-11	NA	NA	NA	NA	480
Lov5	C6	R117	2013-11-08	2013-11-29	2014-04-02	2014-04-07	NA	NA	12	42	NA
Lov5	C6	R118	2013-11-08	2013-11-29	2014-03-31	2014-04-09	2014-06-06	2014-06-11	20	54	483
Lov5	C6	R119	2013-11-08	2013-11-29	2014-03-28	2014-04-07	2014-06-02	2014-06-09	21	38	363
Lov5	C6	R120	2013-11-08	2013-11-29	2014-03-31	2014-04-07	2014-05-14	2014-05-17	17	42	373
Lov5	C7	R121	2013-11-15	2013-12-06	2014-03-31	2014-04-07	2014-05-14	2014-05-19	21	40	393
Lov5	C7	R122	2013-11-15	2013-12-06	2014-03-31	2014-04-09	2014-05-07	2014-05-11	25	45	408
Lov5	C7	R123	2013-11-15	2013-12-06	2014-03-28	2014-04-04	2014-05-12	2014-05-18	25	37	479
Lov5	C7	R124	2013-11-15	2013-12-06	2014-03-31	2014-04-09	2014-05-16	2014-05-22	19	43	501
Lov5	C7	R125	2013-11-15	2013-12-06	2014-03-31	2014-04-07	2014-06-04	2014-06-08	24	46	480
Lov5	C7	R126	2013-11-15	2013-12-06	2014-03-31	2014-04-07	2014-05-19	2014-05-24	NA	NA	398
Tamm2	C1	R127	2013-10-04	2013-10-25	2014-03-03	2014-03-24	2014-05-05	2014-03-31 09:36:00	48	63	656
Tamm2	C1	R128	2013-10-04	2013-10-25	2014-03-07	2014-03-24	2014-05-16	2014-03-31 09:36:00	46	53	718
Tamm2	C1	R129	2013-10-04	2013-10-25	2014-03-03	2014-03-24	2014-04-28	2014-03-31 09:36:00	59	62	598
Tamm2	C1	R130	2013-10-04	2013-10-25	2014-03-12	2014-03-24	2014-05-05	2014-03-31 09:36:00	50	54	603
Tamm2	C1	R131	2013-10-04	2013-10-25	2014-02-28	2014-03-17	2014-05-12	2014-03-24 09:36:00	57	65	702
Tamm2	C1	R132	2013-10-04	2013-10-25	2014-03-17	2014-03-26	2014-05-30	2014-04-02 09:36:00	50	42	818
Tamm2	C2	R133	2013-10-11	2013-11-01	2014-03-07	2014-03-24	2014-05-28	2014-04-08 16:04:48	45	48	803
Tamm2	C2	R134	2013-10-11	2013-11-01	2014-03-07	2014-03-21	2014-05-09	2014-04-05 16:04:48	45	49	886
Tamm2	C2	R135	2013-10-11	2013-11-01	2014-03-03	2014-03-24	2014-05-14	2014-04-08 16:04:48	40	54	806
Tamm2	C2	R136	2013-10-11	2013-11-01	2014-03-10	2014-03-31	2014-05-09	2014-04-15 16:04:48	42	50	612
Tamm2	C2	R137	2013-10-11	2013-11-01	2014-03-10	2014-03-24	2014-05-10	2014-04-08 16:04:48	42	48
Tamm2	C2	R138	2013-10-11	2013-11-01	2014-03-17	2014-03-26	2014-05-09	2014-04-10 16:04:48	33	34	830
Tamm2	C3	R139	2013-10-18	2013-11-08	2014-03-10	2014-03-31	2014-05-12	2014-04-07 10:48:00	32	36	689
Tamm2	C3	R140	2013-10-18	2013-11-08	2014-03-17	2014-03-28	NA	NA	35	40	518
Tamm2	C3	R141	2013-10-18	2013-11-08	2014-03-14	2014-03-26	2014-05-28	2014-04-02 10:48:00	32	39	703
Tamm2	C3	R142	2013-10-18	2013-11-08	2014-03-14	2014-03-26	2014-05-09	2014-04-02 10:48:00	32	36	592
Tamm2	C3	R143	2013-10-18	2013-11-08	2014-03-17	2014-03-26	2014-05-30	2014-04-02 10:48:00	31	44	702
Tamm2	C3	R144	2013-10-18	2013-11-08	2014-03-12	2014-03-24	2014-06-04	2014-03-31 10:48:00	37	43	577
Tamm2	C4	R145	2013-10-25	2013-11-15	2014-03-17	2014-03-28	2014-05-21	2014-04-08 08:52:48	29	39	555
Tamm2	C4	R146	2013-10-25	2013-11-15	2014-03-17	2014-03-28	2014-05-16	2014-04-08 08:52:48	28	43	403
Tamm2	C4	R147	2013-10-25	2013-11-15	2014-03-17	2014-03-26	2014-05-19	2014-04-06 08:52:48	30	37	602
Tamm2	C4	R148	2013-10-25	2013-11-15	2014-03-21	2014-03-31	2014-05-28	2014-04-11 08:52:48	27	37	311
Tamm2	C4	R149	2013-10-25	2013-11-15	2014-03-17	2014-03-28	2014-06-04	2014-04-08 08:52:48	29	43	618
Tamm2	C4	R150	2013-10-25	2013-11-15	2014-03-14	2014-03-31	2014-06-11	2014-04-11 08:52:48	21	40	390
Tamm2	C5	R151	2013-11-01	2013-11-22	2014-03-21	2014-03-31	2014-05-28	2014-04-10	22	47	583
Tamm2	C5	R152	2013-11-01	2013-11-22	2014-03-21	2014-03-31	2014-05-28	2014-04-10	26	41	603
Tamm2	C5	R153	2013-11-01	2013-11-22	2014-03-24	2014-03-31	2014-05-16	2014-04-10	27	26	712
Tamm2	C5	R154	2013-11-01	2013-11-22	2014-04-04	2014-04-11	2014-06-09	2014-04-21	13	41	589
Tamm2	C5	R155	2013-11-01	2013-11-22	2014-03-19	2014-03-31	2014-06-04	2014-04-10	26	32	493
Tamm2	C5	R156	2013-11-01	2013-11-22	2014-03-24	2014-04-02	2014-06-11	2014-04-12	21	29	684
Tamm2	C6	R157	2013-11-08	2013-11-29	2014-03-30	NA	NA	NA	NA	NA	NA
Tamm2	C6	R158	2013-11-08	2013-11-29	2014-04-04	2014-04-11	2014-06-02	2014-04-18 06:00:00	11	52	583
Tamm2	C6	R159	2013-11-08	2013-11-29	2014-04-02	2014-04-04	2014-06-11	2014-04-11 06:00:00	7	38	598
Tamm2	C6	R160	2013-11-08	2013-11-29	2014-03-26	2014-04-04	2014-05-09	2014-04-11 06:00:00	23	41	711
Tamm2	C6	R161	2013-11-08	2013-11-29	2014-03-28	2014-04-04	2014-05-28	2014-04-11 06:00:00	16	34	602
Tamm2	C6	R162	2013-11-08	2013-11-29	2014-03-28	2014-04-07	2014-06-02	2014-04-14 06:00:00	22	55	829
Tamm2	C7	R163	2013-11-15	2013-12-06	2014-03-31	2014-04-07	2014-05-26	2014-04-17 20:52:48	20	55	503
Tamm2	C7	R164	2013-11-15	2013-12-06	2014-03-31	2014-04-07	2014-05-19	2014-04-17 20:52:48	18	47	819
Tamm2	C7	R165	2013-11-15	2013-12-06	2014-03-31	2014-04-04	2014-06-04	2014-04-14 20:52:48	21	63	633
Tamm2	C7	R166	2013-11-15	2013-12-06	2014-03-31	2014-04-04	2014-06-11	2014-04-14 20:52:48	19	48	514
Tamm2	C7	R167	2013-11-15	2013-12-06	2014-03-28	2014-04-02	2014-05-12	2014-04-12 20:52:48	20	48	503
Tamm2	C7	R168	2013-11-15	2013-12-06	2014-03-26	2014-04-04	2014-05-30	2014-04-14 20:52:48	16	50	463

## Sheet: Data_S2_Meteorology
Supplementary Data S2 for “Synchronisation of Arabidopsis flowering time and whole-plant senescence in seasonal environments” by Matin Miryeganeh, Masaki Yamaguchi, and Hiroshi Kudoh
Meteorological data during the experiments.
Y/M/D	Photoperiod	Mean temperature
2013-10-01	0.493056	23.9
2013-10-02	0.491667	23.6
2013-10-03	0.490972	21
2013-10-04	0.488889	19.6
2013-10-05	0.4875	22.7
2013-10-06	0.485417	25.4
2013-10-07	0.484722	24
2013-10-08	0.483333	23.8
2013-10-09	0.48125	23.7
2013-10-10	0.479861	23.9
2013-10-11	0.478472	26.1
2013-10-12	0.477083	21.9
2013-10-13	0.475694	19.3
2013-10-14	0.474306	18.7
2013-10-15	0.472222	19.1
2013-10-16	0.470833	17.5
2013-10-17	0.469444	15.3
2013-10-18	0.46875	15.6
2013-10-19	0.466667	17.1
2013-10-20	0.465278	16.5
2013-10-21	0.463889	18.8
2013-10-22	0.4625	18.5
2013-10-23	0.461111	18
2013-10-24	0.459722	18.8
2013-10-25	0.458333	18.4
2013-10-26	0.456944	15.9
2013-10-27	0.455556	15.3
2013-10-28	0.454167	13.7
2013-10-29	0.452778	15.7
2013-10-30	0.451389	17.2
2013-10-31	0.45	15
2013-11-01	0.448611	14.1
2013-11-02	0.447222	13.7
2013-11-03	0.445833	15.6
2013-11-04	0.444444	15.7
2013-11-05	0.443056	13.9
2013-11-06	0.441667	13.4
2013-11-07	0.440278	15.9
2013-11-08	0.439583	14.6
2013-11-09	0.438889	12.9
2013-11-10	0.4375	14.3
2013-11-11	0.436111	11.3
2013-11-12	0.434722	8.3
2013-11-13	0.434028	8.5
2013-11-14	0.432639	10.2
2013-11-15	0.43125	11.2
2013-11-16	0.430556	11.9
2013-11-17	0.429167	11.5
2013-11-18	0.428472	11.1
2013-11-19	0.427083	8.9
2013-11-20	0.426389	9.4
2013-11-21	0.425	9.8
2013-11-22	0.424306	10.1
2013-11-23	0.422917	9.8
2013-11-24	0.422222	10.2
2013-11-25	0.421528	13.5
2013-11-26	0.420139	9.9
2013-11-27	0.419444	9.2
2013-11-28	0.41875	7.8
2013-11-29	0.417361	6
2013-11-30	0.416667	6.7
2013-12-01	0.416667	8.3
2013-12-02	0.415972	8.2
2013-12-03	0.415278	8
2013-12-04	0.414583	7.7
2013-12-05	0.413889	9.5
2013-12-06	0.413194	9.9
2013-12-07	0.4125	8.8
2013-12-08	0.4125	7.1
2013-12-09	0.411806	6.3
2013-12-10	0.411111	9.6
2013-12-11	0.410417	7.9
2013-12-12	0.410417	5.1
2013-12-13	0.410417	3.8
2013-12-14	0.409722	4.8
2013-12-15	0.409028	5.5
2013-12-16	0.409722	6.1
2013-12-17	0.409028	7.1
2013-12-18	0.409028	6
2013-12-19	0.409028	7.6
2013-12-20	0.408333	5.2
2013-12-21	0.409028	5.2
2013-12-22	0.408333	4.8
2013-12-23	0.409028	5.6
2013-12-24	0.408333	5.5
2013-12-25	0.409028	6
2013-12-26	0.409028	5
2013-12-27	0.409028	4.9
2013-12-28	0.409722	2.3
2013-12-29	0.409028	2.9
2013-12-30	0.409722	4.2
2013-12-31	0.410417	6.1
2014-01-01	0.410417	7.5
2014-01-02	0.411111	6.4
2014-01-03	0.411111	4.2
2014-01-04	0.411806	4.3
2014-01-05	0.4125	3.2
2014-01-06	0.4125	2.7
2014-01-07	0.413194	3.5
2014-01-08	0.413889	4.9
2014-01-09	0.414583	4.9
2014-01-10	0.415278	1.9
2014-01-11	0.415972	3.3
2014-01-12	0.416667	4.1
2014-01-13	0.417361	2.2
2014-01-14	0.41875	1.1
2014-01-15	0.419444	2.4
2014-01-16	0.419444	3.7
2014-01-17	0.420139	3.7
2014-01-18	0.421528	2.8
2014-01-19	0.422222	1.4
2014-01-20	0.422917	3.1
2014-01-21	0.424306	4
2014-01-22	0.425	2.9
2014-01-23	0.426389	3.2
2014-01-24	0.427083	3.7
2014-01-25	0.428472	6.1
2014-01-26	0.429167	5.3
2014-01-27	0.430556	2.9
2014-01-28	0.43125	4.8
2014-01-29	0.433333	6.1
2014-01-30	0.434722	5.3
2014-01-31	0.435417	8.8
2014-02-01	0.436806	4.9
2014-02-02	0.438194	7.8
2014-02-03	0.439583	9.1
2014-02-04	0.440972	4.5
2014-02-05	0.441667	0.1
2014-02-06	0.443056	0.6
2014-02-07	0.444444	2.7
2014-02-08	0.445833	1.5
2014-02-09	0.447222	4
2014-02-10	0.448611	2.6
2014-02-11	0.45	1.9
2014-02-12	0.451389	1
2014-02-13	0.452778	3.2
2014-02-14	0.454167	1.2
2014-02-15	0.455556	3.7
2014-02-16	0.456944	4.9
2014-02-17	0.457639	4.1
2014-02-18	0.459028	2.9
2014-02-19	0.460417	2.8
2014-02-20	0.461806	2.6
2014-02-21	0.463194	2.1
2014-02-22	0.465278	3.1
2014-02-23	0.466667	3.5
2014-02-24	0.468056	3.8
2014-02-25	0.469444	6
2014-02-26	0.470833	7.4
2014-02-27	0.472917	9.9
2014-02-28	0.474306	11.1
2014-03-01	0.475694	8.5
2014-03-02	0.476389	8
2014-03-03	0.478472	5.3
2014-03-04	0.479861	5.4
2014-03-05	0.48125	6.9
2014-03-06	0.483333	2.3
2014-03-07	0.484722	2.6
2014-03-08	0.486111	3.7
2014-03-09	0.488194	5.2
2014-03-10	0.488889	2.3
2014-03-11	0.490278	5.2
2014-03-12	0.492361	8.5
2014-03-13	0.49375	7.9
2014-03-14	0.495139	5.4
2014-03-15	0.497222	5.3
2014-03-16	0.497917	8.2
2014-03-17	0.5	10.2
2014-03-18	0.501389	11.5
2014-03-19	0.502778	9.1
2014-03-20	0.504861	9.1
2014-03-21	0.505556	5
2014-03-22	0.507639	6.1
2014-03-23	0.509028	8.7
2014-03-24	0.510417	11.5
2014-03-25	0.5125	14.3
2014-03-26	0.513194	11.4
2014-03-27	0.515278	12
2014-03-28	0.516667	12.8
2014-03-29	0.518056	14.6
2014-03-30	0.520139	13.8
2014-03-31	0.520833	11.5
2014-04-01	0.522917	11.1
2014-04-02	0.524306	14.5
2014-04-03	0.525694	15.6
2014-04-04	0.527778	10.8
2014-04-05	0.528472	7.5
2014-04-06	0.529861	6.5
2014-04-07	0.531944	9.6
2014-04-08	0.533333	12.2
2014-04-09	0.534722	12.9
2014-04-10	0.536111	12.5
2014-04-11	0.5375	10.1
2014-04-12	0.538889	10.4
2014-04-13	0.540972	10.6
2014-04-14	0.542361	12.3
2014-04-15	0.543056	13.1
2014-04-16	0.545139	16.1
2014-04-17	0.546528	17.8
2014-04-18	0.547917	14.8
2014-04-19	0.549306	11.9
2014-04-20	0.550694	10.2
2014-04-21	0.552083	13.2
2014-04-22	0.553472	13.8
2014-04-23	0.554861	13.2
2014-04-24	0.556944	14.2
2014-04-25	0.558333	16.4
2014-04-26	0.559028	17.4
2014-04-27	0.560417	17.2
2014-04-28	0.561806	15.5
2014-04-29	0.563194	14.6
2014-04-30	0.564583	17
2014-05-01	0.565278	16.6
2014-05-02	0.567361	18.3
2014-05-03	0.56875	16.4
2014-05-04	0.570139	15.8
2014-05-05	0.571528	15.4
2014-05-06	0.572222	14.3
2014-05-07	0.573611	15.4
2014-05-08	0.574306	17.7
2014-05-09	0.575694	17.5
2014-05-10	0.577083	16.7
2014-05-11	0.577778	17.7
2014-05-12	0.579167	18.1
2014-05-13	0.580556	20.2
2014-05-14	0.581944	18.8
2014-05-15	0.582639	17
2014-05-16	0.583333	18.7
2014-05-17	0.584722	18
2014-05-18	0.586111	18.2
2014-05-19	0.586806	19.8
2014-05-20	0.5875	19.5
2014-05-21	0.588889	17.5
2014-05-22	0.589583	18
2014-05-23	0.590972	17.8
2014-05-24	0.590972	19.4
2014-05-25	0.592361	22.3
2014-05-26	0.59375	18.8
2014-05-27	0.594444	20.4
2014-05-28	0.594444	22.5
2014-05-29	0.595833	23
2014-05-30	0.596528	24.2
2014-05-31	0.597222	25
2014-06-01	0.597917	24.9
2014-06-02	0.597917	24.2
2014-06-03	0.599306	24.9
2014-06-04	0.6	22.6
2014-06-05	0.6	19.6
2014-06-06	0.600694	22.2
2014-06-07	0.601389	21.8
2014-06-08	0.602083	23.7
2014-06-09	0.602083	24.2
2014-06-10	0.602778	24.5
2014-06-11	0.602778	22.5
2014-06-12	0.603472	21.9
2014-06-13	0.603472	21.2
2014-06-14	0.603472	21.6
2014-06-15	0.604167	24.1
2014-06-16	0.604167	24.2
2014-06-17	0.604861	23.1
2014-06-18	0.604861	20.9
2014-06-19	0.604861	23.4
2014-06-20	0.604167	24.3
2014-06-21	0.604861	24.3
2014-06-22	0.604861	22.2
2014-06-23	0.604861	22.6
2014-06-24	0.604861	23.1
2014-06-25	0.604167	24
2014-06-26	0.604167	24.7
2014-06-27	0.604861	24
2014-06-28	0.604167	22.3
2014-06-29	0.604167	23
2014-06-30	0.604167	24.2
2014-07-01	0.603472	24.9
2014-07-02	0.603472	24.6
2014-07-03	0.602083	21.7
2014-07-04	0.602083	23.6
2014-07-05	0.601389	24
2014-07-06	0.601389	23.7
2014-07-07	0.600694	24.2
2014-07-08	0.600694	27.8
2014-07-09	0.599306	26.5
2014-07-10	0.599306	25.5
2014-07-11	0.598611	26.9
2014-07-12	0.597917	26.6
2014-07-13	0.597222	24.5
2014-07-14	0.596528	25.3
2014-07-15	0.595833	27.5
2014-07-16	0.595139	28.7
2014-07-17	0.59375	28.3
2014-07-18	0.59375	27.1
2014-07-19	0.592361	24.9
2014-07-20	0.591667	25.2
2014-07-21	0.590972	27
2014-07-22	0.590278	28.1
2014-07-23	0.588889	29
2014-07-24	0.588194	28.9
2014-07-25	0.5875	30.3
2014-07-26	0.586111	31.1
2014-07-27	0.584722	26.7
2014-07-28	0.584028	25.5
2014-07-29	0.583333	26.7
2014-07-30	0.581944	28
2014-07-31	0.580556	29.5
2014-08-01	0.579861	28.9
2014-08-02	0.578472	27
2014-08-03	0.577083	26.7
2014-08-04	0.576389	27.1
2014-08-05	0.575	29.8
2014-08-06	0.573611	28.8
2014-08-07	0.572222	29
2014-08-08	0.570833	25.3
2014-08-09	0.570139	22.5
2014-08-10	0.56875	26
2014-08-11	0.567361	26.6
2014-08-12	0.565972	24.8
2014-08-13	0.565278	26.5
2014-08-14	0.563889	26.7
2014-08-15	0.5625	28
2014-08-16	0.561111	26.3
2014-08-17	0.560417	27.3
2014-08-18	0.558333	28.6
2014-08-19	0.556944	29.3
2014-08-20	0.555556	29.3
2014-08-21	0.554861	28.6
2014-08-22	0.553472	28.1
2014-08-23	0.551389	25.7
2014-08-24	0.55	24.2
2014-08-25	0.549306	25.4
2014-08-26	0.547222	25.7
2014-08-27	0.545833	25.7
2014-08-28	0.544444	23.2
2014-08-29	0.543056	23.4
2014-08-30	0.541667	24.1
2014-08-31	0.540278	24.7
2014-09-01	0.538194	22.6
2014-09-02	0.5375	24.8
2014-09-03	0.536111	24.9
2014-09-04	0.534028	24.4
2014-09-05	0.533333	24.9
2014-09-06	0.53125	23.9
2014-09-07	0.529861	24
2014-09-08	0.528472	22.7
2014-09-09	0.527083	23.5
2014-09-10	0.525694	23.4
2014-09-11	0.523611	22.1
2014-09-12	0.522222	21.3
2014-09-13	0.521528	21.5
2014-09-14	0.519444	22
2014-09-15	0.518056	22.3
2014-09-16	0.516667	23.4
2014-09-17	0.515278	21.3
2014-09-18	0.513194	19.8
2014-09-19	0.511806	18.8
2014-09-20	0.510417	19
2014-09-21	0.509028	20.1
2014-09-22	0.507639	20.8
2014-09-23	0.505556	20.7
2014-09-24	0.504861	22.2
2014-09-25	0.502778	23.5
2014-09-26	0.501389	22.1
2014-09-27	0.499306	23.2
2014-09-28	0.498611	21.2
2014-09-29	0.497222	21.4
2014-09-30	0.495139	21.3

## Sheet: Data_S3_Gene expression
Supplementary Data S3 for “Synchronisation of Arabidopsis flowering time and whole-plant senescence in seasonal environments” by Matin Miryeganeh, Masaki Yamaguchi, and Hiroshi Kudoh
Gene expression measurements in RT-qPCR.
Sampling Date	Replicate	Accession	Cohort	FLC	ACT-2	FT	ACT-2	ORE1	ACT-2	NAP	ACT-2	ANAC0 16	ACT-2	SGR1	ACT-2	NYC1	ACT-2	SEN4	ACT-2	SAG12	ACT-2
2014-03-12	1	C24	C1	0.0103604	0.0111033	0.0153793	0.0097385	1.76148e-05	0.0127572	0.000284848	0.0310136	7.7492e-05	0.0159205	1.27928e-06	0.000379984	1.75773e-05	0.000153684	4.87522e-06	0.00543	2.35872e-06	0.000682145
2014-03-12	2	C24	C1	0.00144566	0.00150833	0.0200198	0.0127356	5.74313e-05	0.0169961	0.00017233	0.017896	5.20816e-05	0.00333343	0.000227842	0.0159205	3.07421e-05	0.000219843	3.00954e-06	0.00333343	4.34921e-05	0.0121977
2014-03-19	1	C24	C1	0.00712907	0.00741514	0.0307716	0.0200694	4.33423e-05	0.0115208	0.000161242	0.0164481	0.00218399	0.0888445	0.000539554	0.0288904	0.0294191	0.0881012	8.2114e-06	0.00465893	4.62157e-05	0.0127356
2014-03-19	2	C24	C1	0.00544148	0.00555409	0.00404743	0.0026769	5.05091e-05	0.00950932	1.26707e-05	0.00125652	0.00217663	0.0881012	0.000108635	0.00543	0.000124979	0.000371786	3.53078e-06	0.00133347	0.000141621	0.0368593
2014-03-26	1	C24	C1	0.024778	0.0252106	0.00220919	0.00148968	0.000265078	0.0377517	1.09302e-05	0.00106609	0.000826869	0.0282402	0.00156195	0.0639844	0.00976033	0.0288904	2.82191e-05	0.00693362	4.40758e-05	0.0111868
2014-03-26	2	C24	C1	0.00329054	0.00333343	0.000600811	0.00042635	0.000111165	0.0153387	6.09958e-06	0.000591589	0.0035355	0.109377	0.00190108	0.0752689	0.0200486	0.0555579	9.65448e-06	0.00171629	7.62888e-05	0.0189906
2014-04-02	1	C24	C1	0.00967881	0.0097385	0.00516949	0.00371342	0.000273109	0.0305685	0.000126241	0.0116428	0.00136836	0.0392574	0.00226633	0.0881012	0.0332718	0.0920539	8.40466e-05	0.0124896	2.4029e-05	0.00595608
2014-04-02	2	C24	C1	0.00123809	0.00124283	0.0063847	0.00465893	0.000108508	0.0118472	0.000326007	0.0287092	0.0017097	0.0377517	0.000467814	0.017896	0.0274536	0.0752689	1.08604e-06	0.000153684	7.78664e-05	0.0189906
2014-04-09	1	C24	C1	0.0309915	0.0305685	0.00680714	0.0050131	0.132936	0.0261898	0.000699176	0.0603551	0.00131734	0.0288904	3.50441e-05	0.00129707	0.00288931	0.000664539	9.34059e-06	0.00125652	2.54011e-05	0.00597094
2014-04-09	2	C24	C1	0.00278702	0.00274124	0.000788982	0.000590889	0.0398074	0.00782529	0.000287336	0.023594	0.00455075	0.0920539	0.00102282	0.0377517	0.00157765	0.000362127	2.90162e-06	0.000343811	5.24868e-05	0.0121977
2014-04-16	1	C24	C1	0.0150078	0.0147148	0.00071588	0.000542559	0.00999483	0.00192888	0.00237804	0.00124168	0.0256845	0.00468631	0.00652312	0.00715332	0.00619043	0.0014116	0.0149773	0.0054191	0.0361356	0.00634793
2014-04-16	2	C24	C1	0.00207603	0.00198877	0.0281343	0.0215043	0.0518696	0.00986599	0.0563776	0.0293261	0.0610547	0.0110006	0.00271292	0.00296549	0.034581	0.00782529	0.00567322	0.00202459	0.0887741	0.0153387
2014-04-23	1	C24	C1	0.0153688	0.0129093	0.000452049	0.00137537	0.0033118	0.000622574	0.000341671	0.000175884	0.0164837	0.00294986	0.00772977	0.00839698	0.0127768	0.00285963	0.0849364	0.0298223	0.0933483	0.0159205
2014-04-23	2	C24	C1	0.00169771	0.00141725	0.000457595	0.00141631	0.0408182	0.00761663	0.00986623	0.00498237	0.0440064	0.00782529	0.00586898	0.00634793	0.13159	0.0291663	0.0276216	0.00958928	0.00425612	0.000608782
2014-04-30	1	C24	C1	0.0231963	0.0192988	0.0052768	0.016785	0.0343707	0.00623041	0.0257384	0.0129093	0.0162963	0.00285963	0.0058574	0.00623041	0.0389107	0.0085736	0.0182622	0.00613429	0.290662	0.0399306
2014-04-30	2	C24	C1	0.0212822	0.0175859	0.000837879	0.00268728	0.0156367	0.00282063	0.0174038	0.00862322	0.00164149	0.000286625	0.000235942	0.000249011	0.0207241	0.00453177	0.00773593	0.0025575	0.10172	0.0136459
2014-03-12	1	C24	C3	0.00540757	0.00860601	0.0481544	0.0215486	0.000158734	0.00951461	5.24929e-06	0.000363373	0.000216421	0.00295018	0.000343007	0.00957764	0.000150354	0.000363373	9.46011e-05	0.00533736	0.000236314	0.0293261
2014-03-12	2	C24	C3	0.00944065	0.0144112	0.00143825	0.000649874	0.000820049	0.048172	0.000231297	0.015543	0.000353388	0.00465893	0.00110834	0.0305685	0.0369105	0.0888445	1.10233e-05	0.000591589	0.000179611	0.0200694
2014-03-19	1	C24	C3	0.0607245	0.0920539	0.0857224	0.0398213	0.000878361	0.027172	0.000302431	0.0189906	0.00918883	0.115559	0.00339497	0.0888445	0.00014553	0.000343811	5.57182e-05	0.00295018	0.000205996	0.0208947
2014-03-19	2	C24	C3	0.00249315	0.00376035	0.026869	0.0124896	0.000296199	0.00759466	0.0001267	0.00751042	0.00189372	0.023594	0.000522205	0.0127572	0.00438165	0.00957764	1.6361e-05	0.000835811	3.13258e-05	0.0026769
2014-03-26	1	C24	C3	0.0196055	0.0293261	0.018487	0.00862322	0.00227844	0.0159205	0.000459497	0.027172	0.00244245	0.00270032	0.00125351	0.023594	0.0607543	0.115559	5.29573e-05	0.00136816	0.000235162	0.0200694
2014-03-26	2	C24	C3	0.0313717	0.0466317	0.0203651	0.00959886	5.58347e-05	0.000371786	2.22092e-05	0.00113427	0.00901833	0.00991748	1.89206e-05	0.000343811	0.00949484	0.017896	0.000965797	0.0235608	3.54371e-05	0.00270032
2014-04-02	1	C24	C3	0.0134599	0.0197585	0.0616607	0.0295872	0.0145928	0.0881012	0.000568478	0.0279021	0.0166522	0.0179434	0.000519113	0.00931119	0.00436936	0.00819023	4.44032e-05	0.000997755	6.26427e-05	0.00467164
2014-04-02	2	C24	C3	0.0119219	0.0174915	0.0750604	0.0368593	0.0131103	0.0752689	2.60631e-05	0.00113427	0.0206316	0.0221505	0.00249728	0.0438823	0.00254055	0.00465893	5.87019e-05	0.00129707	0.000399669	0.0293261
2014-04-09	1	C24	C3	0.0133247	0.0194392	0.0432149	0.0213569	0.00204669	0.0115189	0.000206292	0.00894911	0.0264459	0.0279021	0.000550916	0.00950932	0.049169	0.0863774	5.37152e-05	0.00116549	5.22865e-06	0.000379984
2014-04-09	2	C24	C3	0.00476657	0.00693362	0.0508017	0.0251985	0.0101628	0.0555579	0.000617625	0.0256447	0.0056146	0.00588736	0.00139875	0.0235608	0.0184714	0.0306528	0.000287141	0.00588736	0.000105726	0.00755823
2014-04-16	1	C24	C3	0.0026616	0.00386539	0.0130342	0.00693362	0.0927535	0.0150363	0.0377631	0.0165152	0.0366033	0.00613429	0.00454611	0.0751419	3.76994e-05	7.88397e-06	0.0210247	0.00618861	0.0182041	0.0301407
2014-04-16	2	C24	C3	0.0261364	0.0377517	0.0308284	0.0164481	0.0223171	0.00361479	0.0148482	0.00638006	0.00125537	0.000198968	0.000206182	0.00329193	0.0335926	0.00698611	0.00216148	0.000608782	0.0232773	0.0384823
2014-04-23	1	C24	C3	0.0136401	0.00906957	0.000537021	0.00139845	0.00923754	0.00148399	0.000618931	0.000257752	0.00959537	0.00148968	0.00375799	0.00371342	0.0415173	0.00862322	0.0444317	0.0123241	0.058707	0.00601475
2014-04-23	2	C24	C3	0.0203481	0.0134331	0.000350231	0.000921233	0.0222133	0.00354564	0.0010542	0.000432185	0.0532511	0.00819246	1.57896e-05	1.50078e-05	0.0289888	0.00601475	0.000203548	5.61935e-05	0.215925	0.0215486
2014-04-30	1	C24	C3	0.00837281	0.0055081	0.00748075	0.0197107	0.0506245	0.0080105	0.00142984	0.00057641	0.0929338	0.0141716	0.00152205	0.00136816	0.0368967	0.00759466	0.00137168	0.000363831	0.00548457	0.000543292
2014-04-30	2	C24	C3	0.0385777	0.0252106	0.0125861	0.0332447	0.0299265	0.00472743	0.0659209	0.0261898	0.00404612	0.000591996	0.00324735	0.00285963	0.0381749	0.00784976	0.00045594	0.000120886	0.0649014	0.00601475
2014-05-07	1	C24	C3	0.0151999	0.00991748	0.000316012	0.000835811	0.00242173	0.000374708	0.0505438	0.0200694	0.00118615	0.000172878	0.0313685	0.025846	0.0177483	0.00361847	0.0238463	0.006277	0.0673949	0.00611553
2014-05-07	2	C24	C3	0.00218659	0.00141631	0.000487961	0.00129707	0.0230705	0.00320515	0.008111	0.0031823	0.0851797	0.0123241	0.000244573	0.000198968	0.00123091	0.000249011	0.000161758	4.14467e-05	0.0399549	0.00279955
2014-03-12	1	C24	C5	0.0103793	0.000766189	0.000479845	0.00588736	0.00442515	0.0179434	3.32119e-05	0.00124168	0.0128905	0.00995343	0.00235555	0.0336123	0.00227864	0.00333343	0.000902246	0.0153387	0.000650975	0.00959886
2014-03-12	2	C24	C5	0.206915	0.0153387	0.00948104	0.115559	0.00851494	0.034452	0.00167145	0.0603157	0.000583159	0.000445769	0.000412605	0.00588736	0.0329359	0.048172	0.000221217	0.00371342	1.68769e-05	0.000219843
2014-03-19	1	C24	C5	0.0167981	0.0398213	0.11072	0.0298223	0.00514664	0.0194392	0.00037314	0.0130967	0.0447171	0.0340499	8.9967e-05	0.00125652	0.0184988	0.0268102	0.00036115	0.00603091	1.90387e-05	0.000219843
2014-03-19	2	C24	C5	0.0140454	0.032806	0.0152261	0.00411341	0.00569257	0.0213569	0.000361307	0.0124896	0.0120534	0.00894911	0.00198214	0.027357	0.0240679	0.0340499	0.000375841	0.00623041	0.000422142	0.00430937
2014-03-26	1	C24	C5	0.0261164	0.0603157	0.0137335	0.00376035	0.0169305	0.0603551	0.000225282	0.00755823	0.00780684	0.00576834	0.000870284	0.0118472	0.0243933	0.034452	0.000590177	0.00957764	0.00327123	0.0333381
2014-03-26	2	C24	C5	0.0330002	0.0751419	0.0362949	0.00995343	0.0127031	0.0449481	0.000140322	0.00465893	0.0093642	0.00688626	0.00444292	0.0603551	0.027802	0.0392574	0.00189748	0.0306528	0.00334139	0.0333381
2014-04-02	1	C24	C5	0.00606227	0.0136459	0.0229893	0.00634793	0.00521793	0.0178935	0.000251165	0.00818633	0.054383	0.0399306	0.00145358	0.0194392	0.000923799	0.00129707	0.00373376	0.0603157	0.00013033	0.00125652
2014-04-02	2	C24	C5	0.00864846	0.0194392	0.134404	0.0384823	0.00305424	0.00969615	0.000491936	0.0157285	0.000840739	0.000614252	0.00272361	0.0360456	0.000548175	0.000766189	3.93634e-05	0.000614252	0.000147611	0.00132755
2014-04-09	1	C24	C5	0.0520273	0.115559	0.124218	0.0361256	0.0466844	0.0603157	0.000215792	0.00685442	0.0283394	0.0206682	0.00161734	0.0197898	0.00985699	0.0136459	0.000883676	0.0136459	7.03791e-05	0.000591589
2014-04-09	2	C24	C5	0.00643343	0.0136459	0.0986284	0.0294332	0.00536879	0.00692558	1.80735e-05	0.000570945	0.00462882	0.00329193	0.000440911	0.00536416	0.0276888	0.0377517	0.00178931	0.027172	6.75226e-05	0.000542559
2014-04-16	1	C24	C5	0.00376243	0.00794672	0.0266956	0.00818633	0.0318796	0.0398213	0.000821494	0.0256447	0.0220602	0.0127356	0.00350366	0.0310136	0.0208611	0.00376664	0.00246336	0.0252106	5.66146e-05	0.000445769
2014-04-16	2	C24	C5	0.00263746	0.00543	0.0147546	0.00480666	0.0128336	0.0160215	0.00084166	0.025846	0.0578559	0.0332447	4.10818e-05	0.000348838	0.0263635	0.00476004	0.00322265	0.032806	0.000179246	0.00132755
2014-04-23	1	C24	C5	0.0149499	0.0306528	0.0892389	0.0293261	0.0296014	0.00371342	0.0018585	0.000662551	0.0352253	0.00456074	0.00121341	0.00991748	0.0118049	0.00212703	0.0126421	0.00283356	0.237865	0.0134331
2014-04-23	2	C24	C5	0.00289933	0.00591519	0.0300214	0.00991748	0.00865414	0.00108484	0.0225536	0.00796752	0.000632009	8.17643e-05	9.42038e-05	0.000766189	0.0124504	0.00223638	0.0130899	0.00286428	0.238124	0.0134331
2014-04-30	1	C24	C5	0.0250346	0.0125953	0.00672928	0.0148224	0.0590446	0.00727165	0.0196664	0.00692423	0.0513855	0.00652265	0.0186854	0.0131505	0.0159221	0.00282063	0.00301879	0.000644043	1.35741	0.0751419
2014-04-30	2	C24	C5	0.0554359	0.0278756	0.000522077	0.00116549	0.0973871	0.0114686	0.0792807	0.0257633	0.0334789	0.00415515	0.00155288	0.00106609	0.0189371	0.0033177	0.0127792	0.00266948	1.4119	0.0555579
2014-05-07	1	C24	C5	0.0118758	0.00595608	0.00179762	0.00415515	0.0199861	0.00235359	0.0184156	0.00585511	0.00296155	0.000363831	0.00587198	0.00386539	0.0333819	0.00577742	0.0238794	0.00492355	0.0190644	0.000591589
2014-05-07	2	C24	C5	0.0142886	0.00706214	0.0336846	0.0787652	0.000490897	5.61935e-05	0.0123382	0.00376035	0.0445223	0.0053754	0.0163613	0.00986599	0.0161764	0.00274124	0.011457	0.00222235	2.22975	0.0639844
2014-05-14	1	C24	C5	0.00647543	0.0031823	0.00246275	0.00582193	0.0414344	0.00471922	0.0138227	0.00386539	0.067934	0.00784976	0.05175	0.0311383	0.154998	0.0215486	0.00038461	7.40363e-05	1.11068	0.0268102
2014-05-14	2	C24	C5	0.0109452	0.00536416	0.000132621	0.000318197	0.0506828	0.00576341	0.0941892	0.0242623	0.0409442	0.00472311	0.0221265	0.0127916	0.0422079	0.00585511	0.0229883	0.00439174	0.319446	0.00764641
2014-03-12	1	C24	C7	0.343458	0.0200694	0.00881755	0.0410572	0.00553714	0.00913329	0.000788856	0.0197898	0.00348251	0.00274124	0.000634597	0.00465893	0.0123029	0.0124896	0.00223142	0.0197585	0.0175619	0.025846
2014-03-12	2	C24	C7	0.126921	0.00759466	0.000726487	0.00329193	0.000374476	0.000614252	0.0387122	0.0384823	0.00547935	0.00430937	0.00198632	0.0144424	0.0142991	0.0144424	0.00034165	0.00296549	0.00493592	0.00688626
2014-03-19	1	C24	C7	0.0814671	0.00514773	0.00563196	0.0248602	0.00835328	0.0136459	0.00483671	0.00480666	0.0320836	0.0251985	5.1298e-05	0.000371786	0.0306078	0.0306997	0.000876133	0.00759466	0.00133617	0.00183565
2014-03-19	2	C24	C7	0.108316	0.00685442	0.000438516	0.00192702	0.000145501	0.000237656	0.0305562	0.0301407	0.0855525	0.0603904	0.0012867	0.00913329	0.0098345	0.00951461	0.00168548	0.0144928	0.0113037	0.0151129
2014-03-26	1	C24	C7	0.298078	0.0189906	0.000391076	0.00171629	0.0054283	0.00819023	0.00299935	0.00281478	0.027712	0.0194392	0.0010646	0.00751042	0.0631235	0.0603904	0.00167602	0.0144112	0.0224077	0.0298223
2014-03-26	2	C24	C7	0.10675	0.00685442	0.000133757	0.000585661	0.000358267	0.000538132	0.0154873	0.0141716	0.000833415	0.000570945	0.00166904	0.0117535	0.0298299	0.0282402	0.00890985	0.0752689	0.0027556	0.00361479
2014-04-02	1	C24	C7	0.00818519	0.000538132	0.0110135	0.048172	0.00179043	0.00268728	0.0286851	0.0257633	0.0530109	0.0361256	0.0036631	0.0251985	0.00105558	0.000997755	0.000168115	0.0014116	0.00494986	0.00591519
2014-04-02	2	C24	C7	0.0414463	0.00279955	0.00106961	0.00463131	0.000866719	0.00129707	0.0240118	0.0215043	0.000797711	0.000543292	0.0010326	0.00706214	0.0629302	0.0586618	0.00495644	0.0392574	0.00702685	0.00827859
2014-04-09	1	C24	C7	0.00174704	0.0251985	0.316045	0.0111033	0.00537053	0.00790265	0.0170916	0.0150363	0.116954	0.0787652	0.00102695	0.00688626	0.00750094	0.00693362	0.000734495	0.00580638	0.00108354	0.00124168
2014-04-09	2	C24	C7	0.010191	0.0752689	0.212961	0.00794672	0.0266206	0.0368593	0.066121	0.0576012	0.0508897	0.0333381	2.31196e-05	0.000153684	0.00122728	0.00113427	0.000923324	0.00721249	0.00994301	0.0110928
2014-04-16	1	C24	C7	0.00877535	0.0639844	0.000307186	1.64868e-05	0.0215356	0.0295872	0.00669961	0.00578887	0.0456873	0.0295872	3.58306e-05	0.000237656	0.0279927	0.0257633	0.0154638	0.115559	0.00809955	0.00898568
2014-04-16	2	C24	C7	0.0136363	0.0888445	0.0250082	0.00136816	0.00718272	0.00959886	0.0102002	0.00880621	0.000907729	0.000585661	0.000834715	0.0055081	0.000203666	0.000187267	0.00123703	0.00913329	0.0835489	0.0881012
2014-04-23	1	C24	C7	0.00321459	0.0178935	0.136336	0.00764641	0.00963479	0.0127356	0.0939121	0.0787652	0.0074108	0.00476004	0.000425137	0.0026769	0.0327029	0.0293261	0.00126152	0.00931119	0.00560488	0.00472743
2014-04-23	2	C24	C7	0.0135515	0.0751419	0.0981469	0.00576834	0.000956106	0.00125652	0.00332135	0.00274804	0.0117894	0.00755823	0.00409387	0.0256447	0.0217727	0.0194392	0.0010713	0.00790265	0.0153622	0.0129093
2014-04-30	1	C24	C7	0.0142518	0.0752689	0.153526	0.0127916	0.0219493	0.0287092	0.00532932	0.000608782	8.12783e-05	7.88397e-06	0.00201322	0.0124896	0.00066386	0.000591589	0.047085	0.0077959	0.000184368	0.000153684
2014-04-30	2	C24	C7	0.0041858	0.0215486	0.286713	0.0252106	0.0171191	0.0221505	0.0913306	0.00764641	0.0107285	0.00102556	0.000764092	0.00467164	0.0901584	0.0787652	0.0505425	0.00819246	0.00466739	0.00361479
2014-05-07	1	C24	C7	0.00245506	0.0124896	0.0636379	0.00601475	0.233362	0.0215486	0.532222	0.0399306	0.0119037	0.00108484	0.0591521	0.0215486	0.0108716	0.001185	0.00452081	0.000727534	1.44587	0.0159205
2014-05-07	2	C24	C7	0.0034544	0.0159205	0.185508	0.0178935	0.0476642	0.00430937	0.132483	0.00898568	0.0570949	0.00503325	0.112236	0.0399306	0.0444856	0.00430937	0.0370607	0.00595371	0.0699459	0.000766189
2014-05-14	1	C24	C7	0.0289053	0.00894911	0.000835712	0.00168151	0.175483	0.0151129	0.196052	0.0111033	0.00527071	0.000444249	0.00254931	0.000543292	0.150774	0.0134331	0.0888316	0.0141716	0.076318	0.000835811
2014-05-14	2	C24	C7	0.000642864	0.000198968	0.0022473	0.00455911	0.0177184	0.00136816	0.642337	0.0311383	0.0169294	0.00141725	0.030902	0.00611553	0.0359281	0.00279955	0.0365721	0.00582251	2.94226	0.0306997
2014-05-21	1	C24	C7	0.00296818	0.000913139	0.00772185	0.0157423	0.0835824	0.00634793	0.137137	0.00601475	0.0109313	0.000907417	0.0562081	0.00794672	0.0186717	0.00136816	0.00120906	0.000191105	1.36327	0.00969615
2014-05-21	2	C24	C7	0.157093	0.048172	0.00469942	0.00958928	0.0420896	0.00296549	0.2153	0.00794672	0.00890744	0.000735227	0.09809	0.0134331	0.0864802	0.00611553	0.00678652	0.00102556	0.966562	0.00685442
2014-03-12	1	Ler-1	C1	0.000451435	0.00407418	0.00133923	0.000166423	6.83809e-05	0.0254836	2.31032e-06	0.00620807	0.000307223	0.0300575	7.29205e-05	0.00686283	2.96914e-05	0.000201491	0.000550373	0.0120448	4.94427e-07	0.00845992
2014-03-12	2	Ler-1	C1	0.00133789	0.0120525	0.154896	0.0195061	5.20969e-05	0.00958928	5.8994e-06	0.0133593	0.000115555	0.00811077	5.46441e-05	0.00468137	0.000589205	0.00307381	0.000927175	0.0198714	2.36424e-06	0.016785
2014-03-19	1	Ler-1	C1	0.00115305	0.0102209	0.00712821	0.000907417	5.21191e-05	0.00829567	5.16042e-06	0.0110659	0.00025288	0.0168438	0.000118742	0.00897694	0.00013943	0.000666251	0.0005537	0.00897694	3.82598e-07	0.00237638
2014-03-19	2	Ler-1	C1	0.000670545	0.00582574	0.0671436	0.0085736	6.96983e-05	0.00791778	9.0067e-06	0.0134089	0.000497062	0.0330059	2.63493e-05	0.00105334	0.00577096	0.0148639	0.000159018	0.00237638	4.15776e-06	0.0162949
2014-03-26	1	Ler-1	C1	0.000655449	0.00498719	0.0533197	0.00693233	0.000107971	0.0120525	1.1907e-05	0.0162949	0.000460919	0.0258036	0.000513743	0.0174584	0.000391431	0.000975598	0.00207582	0.0300575	6.44833e-06	0.0244931
2014-03-26	2	Ler-1	C1	0.00193063	0.0141716	0.209197	0.0283171	0.000139754	0.0138999	1.60163e-05	0.0192988	0.000194933	0.00974604	0.000138114	0.00415515	0.000959851	0.00237638	0.000316383	0.00444532	8.52871e-06	0.0317723
2014-04-02	1	Ler-1	C1	0.00122726	0.00885949	0.04163	0.00582574	7.07538e-05	0.00686283	2.36211e-05	0.0251133	0.000386775	0.0175073	0.000420265	0.0120525	0.00523796	0.0110659	0.000544688	0.0074568	8.98305e-06	0.0330059
2014-04-02	2	Ler-1	C1	0.000487106	0.00335124	0.0105091	0.00148399	7.00922e-05	0.00674555	1.94742e-05	0.0149289	0.000384685	0.0163737	3.73057e-05	0.00104575	0.0628139	0.122976	0.00114155	0.0148639	6.58344e-06	0.0223699
2014-04-09	1	Ler-1	C1	0.00447152	0.0298434	0.0157047	0.00222235	4.00835e-05	0.00274156	1.27464e-05	0.00879119	0.000492041	0.0198714	0.000135982	0.00333611	0.00347614	0.00643826	0.00120226	0.0154177	5.77016e-06	0.0195061
2014-04-09	2	Ler-1	C1	0.00259202	0.0163439	0.0544188	0.0078429	6.74425e-05	0.00425668	7.87656e-06	0.00444532	0.000538568	0.0194277	0.000185756	0.00444532	0.0256637	0.046716	0.000614217	0.00724351	1.12562e-05	0.0336274
2014-04-16	1	Ler-1	C1	0.000405682	0.0025575	0.00135022	0.000198968	0.000354832	0.0149858	4.1877e-06	0.00235359	0.000533892	0.0174584	2.94859e-05	0.000662638	0.0226511	0.0410572	0.00167917	0.0195061	5.92661e-06	0.0175073
2014-04-16	2	Ler-1	C1	0.00334252	0.0201948	0.0216928	0.00320515	0.000153036	0.0061299	1.72858e-05	0.007603	0.000775001	0.0182133	0.000106915	0.00237638	0.011109	0.0198317	0.00274632	0.0317723	3.99569e-06	0.0109176
2014-04-23	1	Ler-1	C1	0.00155586	0.00907053	0.01423	0.00212703	0.000140243	0.0054191	3.09621e-05	0.0126061	0.000735743	0.0143712	0.000583847	0.0129262	0.00711934	0.0126061	0.00268195	0.0298434	5.26162e-06	0.012765
2014-04-23	2	Ler-1	C1	0.00236097	0.0128034	0.105257	0.0159226	0.000152527	0.00540695	3.62702e-05	0.0138999	0.000913454	0.017111	0.000104838	0.00223638	0.0429795	0.0696558	0.000728513	0.00749124	6.64746e-06	0.0149289
2014-04-30	1	Ler-1	C1	0.0013712	0.00686283	0.0239535	0.0040461	0.000371627	0.0123292	0.00013896	0.0451442	0.000883997	0.0148639	0.000662473	0.0134336	0.0161197	0.00562717	0.000748163	0.007603	1.06079e-05	0.0233379
2014-04-30	2	Ler-1	C1	0.000943729	0.00472311	0.00374054	0.000662551	0.000163679	0.00468137	3.21368e-05	0.00898783	0.00118437	0.0198924	0.000982758	0.0198714	0.0175652	0.0061299	0.00090308	0.00898783	3.57374e-06	0.00724351
2014-05-07	1	Ler-1	C1	0.00324725	0.0157205	0.000991547	0.000175884	4.81266e-05	0.00105334	4.77979e-05	0.0131505	0.000713679	0.0111196	0.000315079	0.00620807	0.0106299	0.00370901	0.00201568	0.0197107	6.70107e-06	0.013563
2014-05-07	2	Ler-1	C1	0.00131683	0.0062771	0.00111687	0.000201491	9.49339e-05	0.00192702	6.7914e-05	0.0168969	0.00158313	0.0243365	0.00152565	0.0300575	0.0900671	0.0311383	0.00145639	0.013563	4.96867e-06	0.0100462
2014-05-14	1	Ler-1	C1	0.00524973	0.0245677	0.0326676	0.00589969	0.0698273	0.00732926	0.0345959	0.0114686	0.15399	0.0115521	9.58861e-05	6.71231e-05	0.00483997	0.000769235	0.0140476	0.00192888	0.0412859	0.00693233
2014-05-14	2	Ler-1	C1	0.00813413	0.0349212	0.0578678	0.0105863	0.0651632	0.00681375	0.0179328	0.00590417	0.258023	0.0192988	0.00148462	0.00103831	0.0173935	0.00274804	0.025136	0.00332326	0.00164856	0.000275293
2014-05-21	1	Ler-1	C1	0.0285857	0.0172501	0.132768	0.0351242	0.0592183	0.00590417	0.00943127	0.0026848	0.0323998	0.002325	0.017719	0.0123241	0.0334765	0.00528058	0.0382667	0.00488716	0.00111247	0.000166423
2014-05-21	2	Ler-1	C1	0.0125547	0.00749664	0.000278353	7.40363e-05	0.00288184	0.000275293	0.000116263	3.28256e-05	0.0161283	0.00112113	0.00710412	0.00482994	0.000199692	3.08687e-05	0.0315563	0.00399135	0.0172255	0.00251445
2014-05-28	1	Ler-1	C1	0.00226315	0.00134134	0.0347058	0.00923392	0.0384084	0.00361847	0.00552921	0.00148399	0.0697676	0.00471922	0.0116486	0.00782529	0.0223382	0.00341715	0.005249	0.000662551	0.0268061	0.00335567
2014-05-28	2	Ler-1	C1	0.0137138	0.0080105	0.0337067	0.00906957	0.0875877	0.00784976			0.029324	0.00196726	0.0127435	0.00819246	0.0132172	0.00199515	0.0853847	0.0106094	0.000692197	7.8579e-05
2014-03-12	1	Ler-1	C3	0.000894404	0.000166423	2.98286e-05	0.00643826	0.00477138	0.0696558	1.80084e-05	0.00339225	0.000296254	0.00307381	0.000356788	0.00579413	0.0170759	0.0251133	0.000730277	0.00620807	1.95714e-05	0.0144424
2014-03-12	2	Ler-1	C3	0.0581551	0.0110006	0.000127399	0.0175073	0.000594433	0.00790296	6.61237e-05	0.0110006	0.00191826	0.0198317	0.000731572	0.0112905	0.0206157	0.0298434	0.0019849	0.0168438	2.68776e-05	0.0197585
2014-03-19	1	Ler-1	C3	0.0346918	0.00671892	0.000184776	0.0203485	0.000687449	0.00907053	0.000161861	0.0254836	0.00133689	0.013563	0.000172112	0.0026338	0.0113505	0.0163737	0.0027071	0.0227999	6.34524e-06	0.00898783
2014-03-19	2	Ler-1	C3	0.0223803	0.00468137	0.000173874	0.0151729	0.00038235	0.00487506	0.000111342	0.017111	0.00113592	0.0115121	0.000976766	0.0143712	0.00909605	0.0129262	0.000367265	0.00307381	1.04955e-05	0.0126061
2014-03-26	1	Ler-1	C3	0.00455713	0.0195061	0.142331	0.0128034	0.001003	0.012765	8.36782e-05	0.012765	0.00127027	0.0120525	0.000103053	0.00148968	0.000770875	0.00104575	0.00192173	0.0154925	8.43827e-06	0.00946144
2014-03-26	2	Ler-1	C3	0.00325333	0.0129806	0.00149174	0.000135493	0.000947711	0.0110039	0.00011722	0.0175073	0.000619482	0.00577742	0.000535053	0.00761736	0.00200831	0.0026338	0.00159154	0.012365	2.05281e-05	0.0212345
2014-04-02	1	Ler-1	C3	0.000717485	0.00285963	0.0377937	0.0035956	0.000153222	0.00167076	4.45458e-05	0.00660922	0.001223	0.0112905	0.000553569	0.0074568	0.0001176	4.14467e-05	0.000542518	0.00415515	9.29573e-06	0.00885949
2014-04-02	2	Ler-1	C3	0.000150337	0.000591996	0.0875718	0.00834534	0.00421664	0.0451442	8.05088e-05	0.0116419	0.00155566	0.0134336	0.000425878	0.00566232	0.014958	0.00526107	0.00192211	0.0143712	2.45722e-05	0.0233547
2014-04-09	1	Ler-1	C3	0.00339086	0.0131825	0.00246444	0.000249011	8.87976e-05	0.000947742	0.000146914	0.0198317	0.000775726	0.00643826	0.000148545	0.0019475	0.0152723	0.00536416	0.00131419	0.00974604	6.17633e-06	0.00581226
2014-04-09	2	Ler-1	C3	0.00212558	0.00819246	0.000286702	3.08687e-05	0.00120575	0.0126061	0.000913793	0.122976	0.000963948	0.00769936	0.000128981	0.00168768	0.0357468	0.012518	0.00127812	0.00879481	8.11687e-06	0.00749124
2014-04-16	1	Ler-1	C3	0.0111543	0.0429538	0.102981	0.011211	0.00427673	0.000364435	0.000120382	2.98265e-05	0.0398227	0.00259249	0.00958881	0.00613429	0.0216509	0.00322078	0.00636412	0.00582193	0.00128128	0.000136659
2014-04-16	2	Ler-1	C3	0.00179862	0.00681375	0.0260418	0.00302966	0.0430257	0.00364998	0.00159124	0.000363831	0.0199667	0.00127064	0.00510204	0.00320515	0.0018677	0.000275293	0.0500471	0.0424977	0.108437	0.0114686
2014-04-23	1	Ler-1	C3	0.00160611	0.00601922	0.0108571	0.00127064	0.0340304	0.00285963	0.000884974	0.000191105	0.00626077	0.000385333	0.000130298	8.17643e-05	0.00501235	0.000735227	0.0660918	0.00784976	0.000478496	4.23735e-05
2014-04-23	2	Ler-1	C3	0.00365123	0.0134796	0.153675	0.0189008	0.0968069	0.00791841	0.0383492	0.00819246	0.0854372	0.00514317	0.0145659	0.00906957	0.00269541	0.000393599	0.0276667	0.00320515	0.000936673	8.17643e-05
2014-04-30	1	Ler-1	C3	0.00457416	0.0154925	0.0206153	0.00724351	0.000380642	3.08687e-05	0.054497	0.011237	0.0575862	0.00346614	0.00405713	0.00248926	0.07922	0.0114686	0.0263146	0.00294986	0.056946	0.00463223
2014-04-30	2	Ler-1	C3	0.0308113	0.0194076	0.012946	0.00471922	0.0888446	0.00693233	0.0387903	0.00791702	0.0584406	0.00320515	0.00741163	0.00447507	0.00894589	0.00126309	0.0656575	0.00729136	0.0175151	0.00127064
2014-05-07	1	Ler-1	C3	0.0125685	0.00790296	0.0109605	0.00401215	0.0417712	0.00324644	0.000256588	5.18354e-05	0.0171445	0.000931798	0.0201073	0.0114686	0.0157917	0.00222235	0.00859193	0.000907417	0.000879993	6.10953e-05
2014-05-07	2	Ler-1	C3	0.052752	0.0323095	0.0250932	0.00946144	0.0353704	0.00274804	0.00649195	0.00127064	0.0189559	0.000955539	0.00119844	0.000662551	0.00372503	0.000524027	0.109076	0.0115093	0.0144539	0.000978481
2014-05-14	1	Ler-1	C3	0.0219005	0.0134089	0.0140241	0.00540695	0.0446795	0.00341715	0.000827874	0.000156249	0.00476385	0.000225156	0.00198685	0.00108484	0.00144827	0.000198968	0.000425573	4.39543e-05	0.0620092	0.00402636
2014-05-14	2	Ler-1	C3	0.00150294	0.000916335	0.0326975	0.0129806	0.0584623	0.00439174	0.00250082	0.000446858	0.00421878	0.000191105	0.00152975	0.000822726	0.0519361	0.00693233	0.0597358	0.00590417	0.051102	0.00274804
2014-03-12	1	Ler-1	C5	0.140301	0.0198317	0.000297103	0.0160987	0.00164678	0.0163737	0.000216832	0.0174584	0.00205193	0.0126061	0.00102688	0.0126061	0.0273069	0.0258036	0.00624188	0.0330059	1.36443e-05	0.0085736
2014-03-12	2	Ler-1	C5	0.109768	0.0168969	4.76483e-05	0.00237638	0.00101655	0.00958906	0.000251857	0.0198924	0.00213339	0.011211	0.000125116	0.00153161	0.0264629	0.0244931	0.00229749	0.0118197	1.93958e-05	0.0120994
2014-03-19	1	Ler-1	C5	0.00148538	0.000249011	3.96387e-05	0.00179744	7.21999e-05	0.000666251	7.68614e-05	0.00579413	0.000548974	0.0028269	0.00569957	0.0696558	0.0132644	0.0120525	0.00189027	0.00946144	1.84087e-05	0.0110006
2014-03-19	2	Ler-1	C5	0.0014413	0.000257752	0.000305479	0.0134336	0.000955725	0.0085736	7.24405e-05	0.0054191	0.00172524	0.00879481	0.000174283	0.00202459	0.022102	0.0198924	0.00297766	0.0148338	1.77884e-05	0.0105342
2014-03-26	1	Ler-1	C5	0.000603678	0.00192702	0.0460577	0.0033177	0.00196635	0.0175073	2.61164e-05	0.00192888	0.000962515	0.00468137	0.000123123	0.00141631	0.0137906	0.012365	0.00118076	0.00566232	2.99224e-05	0.0168969
2014-03-26	2	Ler-1	C5	0.00330693	0.0105129	0.00379673	0.000275293	0.00019313	0.00168151	0.00109457	0.0696558	0.00127967	0.00582251	0.000295264	0.00339225	0.0237675	0.0212345	0.000367386	0.00167076	1.03985e-05	0.00566232
2014-04-02	1	Ler-1	C5	0.00979345	0.0291663	0.0291762	0.00216902	0.000543407	0.00468631	0.000274172	0.0171857	0.000383974	0.00172831	0.000119768	0.00137537	0.0335018	0.0298719	0.00186246	0.0080105	1.46901e-05	0.00791778
2014-04-02	2	Ler-1	C5	0.00374958	0.0111025	0.0841967	0.0062771	0.00157453	0.0128034	0.00013618	0.00845992	0.00197859	0.00845992	0.000161694	0.00185586	0.0246127	0.0219047	0.00208218	0.00879119	4.79384e-05	0.0253455
2014-04-09	1	Ler-1	C5	0.00129422	0.00370901	0.0769096	0.00582251	0.00111579	0.00897694	0.000471642	0.0291663	0.0294566	0.122976	0.00173741	0.0198924	0.0101085	0.00897694	0.000158195	0.000666251	3.10883e-05	0.0149344
2014-04-09	2	Ler-1	C5	0.000690794	0.00192888	0.266798	0.0206662	0.000937087	0.0072347	0.00021537	0.0131825	0.00176026	0.0072347	0.00265817	0.0298434	0.0221459	0.0194277	0.00426708	0.0171857	3.49513e-06	0.00167076
2014-04-16	1	Ler-1	C5	0.00258415	0.00720098	0.0787492	0.00613429	9.35481e-05	0.000704534	0.000405855	0.0243365	0.00205598	0.0074568	0.00100277	0.0110659	0.0381492	0.0138999	0.00610987	0.0244931	4.48907e-05	0.0198924
2014-04-16	2	Ler-1	C5	0.0010798	0.00300662	0.294091	0.0238074	0.00173857	0.0129262	2.78663e-05	0.00167076	0.0125269	0.0451442	0.000249254	0.00274804	0.0229403	0.0083575	0.00275599	0.0105863	4.03156e-05	0.014442
2014-04-23	1	Ler-1	C5	0.00313566	0.00834534	0.164032	0.013563	0.00277233	0.0198924	5.13084e-05	0.00307381	0.0200861	0.0696558	0.00126937	0.0138999	0.0349596	0.0127356	0.00024723	0.000947742	3.3566e-05	0.0115121
2014-04-23	2	Ler-1	C5	0.00513335	0.0132984	0.155874	0.0131505	0.00230104	0.0162949	0.000306034	0.0163737	0.0145464	0.046716	0.000689267	0.00749124	0.0162109	0.00590417	0.00446136	0.0170425	1.07325e-05	0.00354564
2014-04-30	1	Ler-1	C5	0.00159517	0.00406113	0.0217819	0.00954464	0.00774784	0.00376664	0.0100106	0.0017206	0.13879	0.00605248	0.000146415	7.40363e-05	0.0274232	0.0035956	0.0140535	0.0129093	0.0547492	0.00285963
2014-04-30	2	Ler-1	C5	0.000891077	0.00223638	0.014994	0.00660922	0.0190618	0.00923392	0.000473093	7.8579e-05	0.0986297	0.00406113	0.0118541	0.00544915	0.0269324	0.00346614	0.00976316	0.00894911	0.135904	0.00618861
2014-05-07	1	Ler-1	C5	0.00234776	0.00579413	0.0160464	0.00712857	0.0743714	0.00502616	0.0208514	0.0033177	0.215558	0.00885949	0.00374427	0.00170591	0.000644378	8.17643e-05	0.0391568	0.0033177	0.132629	0.00222235
2014-05-07	2	Ler-1	C5	0.00179192	0.00439174	0.0250878	0.0114686	0.000542447	3.63172e-05	0.0432908	0.00685375	0.084399	0.0033177	0.023146	0.00987563	0.00452805	0.000530373	0.00209039	0.000175884	0.0983836	0.00148399
2014-05-14	1	Ler-1	C5	0.0133534	0.014442	0.00707035	0.00324644	0.045364	0.00300662	0.0496718	0.00778007	0.151463	0.00580452	0.000348193	0.000137107	0.0088833	0.00102556	0.00537493	0.000444249	0.0193568	0.00029026
2014-05-14	2	Ler-1	C5	0.0028592	0.00302966	0.00215092	0.00102556	0.0075828	0.000460367	0.00226608	0.000351397	0.00144582	5.18354e-05	0.000896236	0.000340348	0.00603502	0.000662551	0.0367616	0.00285963	0.105659	0.00108484
2014-05-21	1	Ler-1	C5	0.00341674	0.0035956	0.0342505	0.0168969	0.0109853	0.000662551	5.23696e-05	7.88397e-06	0.176685	0.0062771	0.00555214	0.00207868	0.00174261	0.000191105	0.0449936	0.00346614	0.113955	0.000907417
2014-05-21	2	Ler-1	C5	0.00752475	0.00791778	0.0157122	0.00782529	0.105616	0.00626113	0.0838964	0.0123241	0.0715241	0.00252274	0.0211377	0.00784976	0.0637321	0.00681375	0.0174413	0.00127064	0.440668	0.00346614
2014-03-12	1	Ler-1	C7	0.0253366	0.00248897	0.0012732	0.0298719	0.00162345	0.00703061	0.000426314	0.0149858	0.00103023	0.00237638	0.00062196	0.0061299	0.0170279	0.0133593	0.00646988	0.0194277	1.28102e-05	0.00141631
2014-03-12	2	Ler-1	C7	0.000743519	7.40363e-05	0.000509315	0.0111196	0.000213366	0.000916335	1.87521e-05	0.000621373	0.00147926	0.00338953	0.00160341	0.0154925	0.000213815	0.000166423	0.00373286	0.0111196	4.01804e-05	0.00339225
2014-03-19	1	Ler-1	C7	0.0283784	0.00294986	0.000940917	0.0198317	0.00336968	0.0143712	2.03871e-05	0.000666251	0.00275989	0.00620807	0.000794281	0.007603	0.0210269	0.0162949	0.0101911	0.0291663	2.39514e-05	0.00168768
2014-03-19	2	Ler-1	C7	0.203526	0.0227999	0.000648133	0.0129262	0.00271509	0.0112905	0.000262456	0.0074568	0.0113318	0.0248602	0.000247644	0.00235359	0.0217389	0.016785	0.000678507	0.00192702	8.81899e-05	0.00540695
2014-03-26	1	Ler-1	C7	0.0278546	0.0031755	0.000637461	0.0126061	0.00328103	0.013563	0.000152058	0.00425668	0.0101559	0.0219047	0.0034257	0.0317723	0.0436875	0.0336274	0.00219544	0.0061299	0.000176134	0.00974604
2014-03-26	2	Ler-1	C7	0.00807122	0.000928777	0.000763687	0.0148639	0.00181139	0.0074568	0.000170599	0.00460777	0.0215705	0.0410572	0.000445391	0.00407418	0.00646517	0.00496992	0.000811442	0.00223638	0.000172627	0.00923392
2014-04-02	1	Ler-1	C7	0.00553119	0.000646323	0.00126575	0.0243365	0.000371207	0.00150833	0.00113995	0.0298434	0.0160315	0.0298434	0.00108176	0.00974604	0.0081982	0.00620807	0.001264	0.00339225	0.0001796	0.00881188
2014-04-02	2	Ler-1	C7	0.0882766	0.0105342	0.00059801	0.0112905	0.00148326	0.00601922	0.000593032	0.0154177	0.000358627	0.000664539	0.0010093	0.00907053	0.0227955	0.017111	0.000831894	0.00221904	3.9421e-05	0.00192888
2014-04-09	1	Ler-1	C7	0.00470155	0.0114776	0.204367	0.0102209	0.00431753	0.0174584	0.00180457	0.046716	0.00102787	0.00186441	0.00193566	0.0168438	0.0119918	0.00879119	0.00137929	0.00361847	0.000363977	0.0174584
2014-04-09	2	Ler-1	C7	0.00246647	0.00584905	0.0010908	5.61935e-05	0.0048808	0.0192988	0.000589127	0.0148639	0.0134942	0.0233547	0.00228581	0.0194277	0.0186963	0.013563	0.00254646	0.00660922	0.000234578	0.0105863
2014-04-16	1	Ler-1	C7	0.00828249	0.0194305	0.0886597	0.00472311	0.00249949	0.00974604	0.000986499	0.0248602	0.000302744	0.000515165	0.000199296	0.00167076	0.0176701	0.012765	0.0056029	0.014442	0.000683572	0.0291663
2014-04-16	2	Ler-1	C7	0.00569292	0.0131505	0.00149281	8.17643e-05	0.00382587	0.0148639	0.000421921	0.0105342	0.00724594	0.0120448	0.00286195	0.0233547	0.0135645	0.00974604	0.010429	0.0251133	7.27616e-05	0.00249645
2014-04-23	1	Ler-1	C7	0.00189068	0.00429927	0.0159441	0.000931798	0.0129602	0.00595296	0.00127631	0.0300575	0.00219618	0.00362577	0.000113288	0.000916335	0.0274662	0.0197107	0.00563091	0.0133593	0.000174757	0.00562717
2014-04-23	2	Ler-1	C7	0.00328927	0.0072347	0.0641119	0.00376664	0.00184562	0.000835811	0.000418591	0.00974604	0.00382388	0.0061299	0.00126399	0.0102209	0.0237381	0.0168438	0.0063474	0.0149858	0.000537164	0.0150363
2014-04-30	1	Ler-1	C7	0.00289225	0.006277	0.0808905	0.00502616	0.00186659	0.000835716	0.000302665	0.00686283	0.00553134	0.00881188	0.00161365	0.0129806	0.0275386	0.0194723	0.00590342	0.0137773	0.000841835	0.0218509
2014-04-30	2	Ler-1	C7	0.0022018	0.00471922	0.331725	0.0218509	0.0285718	0.0125953	0.000343496	0.00749124	0.0151837	0.0233379	0.000241203	0.00192702	0.0241124	0.0168969	0.00608011	0.0140794	0.000619119	0.0149858
2014-05-07	1	Ler-1	C7	0.00236144	0.00502616	0.0427999	0.00282063	0.0691816	0.0301407	0.000616948	0.0134336	0.0101859	0.0154177	0.00205012	0.0163737	0.032669	0.0227999	0.00297263	0.00686283	0.000344034	0.00825973
2014-05-07	2	Ler-1	C7	0.00254903	0.0054191	0.0725626	0.00498719	0.00238774	0.0010398	0.00147962	0.0317723	0.00139281	0.00202459	0.00220685	0.0169956	0.000248105	0.000172878	0.00254848	0.00577742	0.000470619	0.0111196
2014-05-14	1	Ler-1	C7	0.00347936	0.00724351	0.0626996	0.0116818	0.107678	0.00618861	0.0329323	0.00471922	0.170421	0.00564652	0.010104	0.0035956	0.0139577	0.00148399	0.0182198	0.0179627	0.000465086	0.00959578
2014-05-14	2	Ler-1	C7	0.0114408	0.0238074	0.00237601	0.000444249	0.0617114	0.00346614	0.0240847	0.00341715	0.000957007	2.98265e-05	0.00979152	0.00343155	0.0307412	0.00324644	0.000608578	0.000583695	8.39816e-05	0.00172831
2014-05-21	1	Ler-1	C7	0.000811995	0.00168768	0.0934649	0.017565	0.00165193	8.17643e-05	0.0471789	0.0057877	0.0674621	0.00207541	0.022554	0.00681375	0.00250209	0.000257752	0.00347634	0.000239204	0.0140004	0.000261247
2014-05-21	2	Ler-1	C7	0.000735097	0.00148968	0.00135213	0.000257752	0.0699469	0.0033177	0.0364174	0.00439174	0.194658	0.00584905	0.012586	0.00376664	0.00454891	0.000461629	0.0116934	0.000661909	0.0290245	0.000493547
2014-05-28	1	Ler-1	C7	0.0173075	0.00964715	0.0780088	0.0149858	0.00396137	0.000175884	0.0488916	0.00573208	0.00105257	3.08687e-05	0.0252431	0.00720098	0.0518426	0.00502616	0.0505736	0.00271308	1.88631	0.0305685
2014-05-28	2	Ler-1	C7	0.00133385	0.000735227	0.0290856	0.00569282	0.0101573	0.000404856	0.0298072	0.0034635	0.35388	0.00930492	0.0217581	0.00590417	0.0305119	0.00294287	0.0691601	0.0035956	1.72284	0.0197898
2014-06-04	1	Ler-1	C7	0.000675099	0.000362127	0.0276554	0.0054191	0.151273	0.00582251	0.0248018	0.00285963	0.275079	0.00693233	0.000132305	3.08687e-05	0.0177074	0.00166344	0.00868396	0.000435009	0.0852869	0.000585661
2014-06-04	2	Ler-1	C7	0.0409501	0.0219047	0.000877708	0.000172878	0.0265563	0.000955539	0.0632109	0.00618861	0.131321	0.00302966	0.0147608	0.0033177	0.0039757	0.000363831	0.019201	0.000931798	4.20884	0.027357
2014-03-12	1	Lov_5	C1	0.471635	0.0317723	0.000662922	0.0026338	0.00948534	0.0298719	0.000428695	0.0072347	0.0108309	0.014442	0.00409295	0.0298719	0.0143845	0.00990626	0.002629	0.00555409	0.000584669	0.0111025
2014-03-12	2	Lov_5	C1	0.000427554	2.98265e-05	0.00182952	0.00686283	0.00242472	0.007603	6.37622e-05	0.00105334	0.00574517	0.00749124	0.000518459	0.00370901	0.0134262	0.00923392	0.00495426	0.0100462	0.000311447	0.00569282
2014-03-19	1	Lov_5	C1	0.133975	0.00946144	0.00572522	0.0209596	0.000400333	0.00124283	0.000452518	0.00742659	0.0152871	0.0197107	0.000301762	0.00212703	0.0159708	0.0109176	0.0129339	0.0253455	0.00120196	0.0219047
2014-03-19	2	Lov_5	C1	0.166855	0.0120994	0.0025278	0.00907053	0.00813894	0.0251133	0.000481816	0.00790296	0.0121017	0.0154925	0.00351325	0.0244931	0.00651546	0.00444532	0.0102519	0.0198317	0.000739958	0.0133593
2014-03-26	1	Lov_5	C1	0.0138781	0.0278968	0.00199016	7.8579e-05	0.00569902	0.017111	0.000806558	0.0128034	0.00146295	0.00185586	0.00330082	0.0227999	0.0162923	0.0110006	0.00296525	0.00562717	0.000771357	0.0131505
2014-03-26	2	Lov_5	C1	0.00175313	0.00346614	0.00072019	2.98265e-05	0.0010255	0.00307381	0.00052578	0.00834534	0.000749822	0.000916335	0.000526082	0.00354564	0.0230637	0.0154925	0.00440257	0.00825973	0.000415957	0.00642162
2014-04-02	1	Lov_5	C1	0.00317478	0.00626113	0.0602032	0.0025575	0.00451466	0.0134336	0.000543745	0.0085736	0.0138746	0.016785	0.00616	0.0410572	0.0114352	0.007603	0.00316743	0.00569282	0.000337776	0.00467744
2014-04-02	2	Lov_5	C1	0.0129924	0.0254836	0.0684729	0.00309416	0.00170491	0.00498719	0.000787724	0.0118197	0.00464412	0.00561517	0.00376556	0.0248602	0.0088012	0.00581226	0.00225296	0.00401215	0.000486761	0.00579413
2014-04-09	1	Lov_5	C1	0.00277066	0.00540695	0.0520033	0.00248926	0.00353443	0.0102209	0.00448618	0.00286428	0.0115115	0.0131505	0.00174847	0.0115121	0.0224189	0.0143712	0.000207307	0.000362127	0.000989235	0.0116818
2014-04-09	2	Lov_5	C1	0.00538894	0.0105129	0.120805	0.00601922	0.00389726	0.0109176	0.00149585	0.000882354	0.00510282	0.00566232	0.000572444	0.00370358	0.00301889	0.00192702	0.00691253	0.0120525	0.00109891	0.011416
2014-04-16	1	Lov_5	C1	0.00565219	0.0110168	0.000667881	0.000136659	0.00725433	0.000257752	0.0319315	0.00361847	0.00256602	5.61935e-05	0.0106528	0.0208947	0.0698845	0.00626113	0.121874	0.00586687	0.83787	0.00502616
2014-04-16	2	Lov_5	C1	0.00410081	0.00784976	0.00599129	0.00124283	0.0700095	0.00235195	0.0295111	0.00219767	0.154134	0.0033315	0.00243362	0.00476004	0.0786725	0.00618861	0.142404	0.00681375	0.0635188	0.000363831
2014-04-23	1	Lov_5	C1	0.0030899	0.00581226	0.0702563	0.0149344	0.0279235	0.000931798	0.00522775	0.000422164	0.0917083	0.00188645	0.0344184	0.00693233	0.0170022	0.00127064	0.00986031	0.000450055	0.03245	0.000175884
2014-04-23	2	Lov_5	C1	0.000792243	0.00148399	0.0568281	0.012365	0.0556322	0.00179167	0.0908727	0.00693233	0.289539	0.00590417	0.00498171	0.000931798	0.0148201	0.00108484	0.167231	0.00720098	0.0591882	0.000312403
2014-04-30	1	Lov_5	C1	0.0499934	0.0133593	0.0149341	0.00335124	0.117044	0.0035956	0.031043	0.00222235	0.155559	0.00309416	0.0345003	0.00618861	0.0578631	0.00406113	0.158926	0.00626113	1.4426	0.00456152
2014-04-30	2	Lov_5	C1	0.000658231	0.000175884	0.0712571	0.0164299	0.0119899	0.000363831	0.0538724	0.0035956	0.82204	0.0163439	0.0118811	0.00192888	0.046225	0.00309416	0.0981097	0.00376664	0.0799611	0.000238418
2014-05-07	1	Lov_5	C1	0.00420527	0.00108484	0.0648447	0.015098	0.00515309	0.000156249	0.0148024	0.000931798	0.0972977	0.00192888	0.0319356	0.00502616	0.245929	0.0163439	0.0548405	0.00181776	2.66594	0.00784976
2014-05-07	2	Lov_5	C1	0.0356659	0.00898783	0.00536536	0.00126309	0.093931	0.00283374	0.134466	0.00784976	0.256937	0.00502616	0.0272109	0.00406113	0.0144962	0.000955539	0.0971718	0.00309416	0.858579	0.00198071
2014-03-12	1	Lov_5	C3	0.305153	0.0168438	0.000415522	0.0068322	0.0145433	0.0330059	0.00124338	0.0170425	0.0035698	0.00354564	0.00161153	0.0100462	0.00685877	0.00415515	0.025868	0.0410572	0.000443352	0.00361847
2014-03-12	2	Lov_5	C3	0.201587	0.0121207	0.0019035	0.0289422	0.0069482	0.0154925	0.00081725	0.0111196	0.00199996	0.00192702	0.00242078	0.0148338	0.0394153	0.0238074	0.00359088	0.00561517	0.000551108	0.00429927
2014-03-19	1	Lov_5	C3	0.0095371	0.0175392	0.277736	0.00590417	0.00477602	0.0105863	0.000979705	0.0129806	0.0104947	0.0100462	3.87138e-05	0.000234549	0.0120007	0.00724351	0.0128284	0.0198924	0.000375209	0.00250098
2014-03-19	2	Lov_5	C3	0.00187449	0.00341715	0.292847	0.00681375	0.00506847	0.011211	0.000740719	0.0097385	0.00636484	0.00582574	0.000470551	0.00282063	0.0222676	0.0134089	0.00342135	0.00498719	0.00156653	0.0097385
2014-03-26	1	Lov_5	C3	0.00532376	0.00958928	0.342768	0.00819246	0.00697826	0.0154177	0.000866104	0.0112353	0.0049141	0.00444532	0.00097698	0.00582574	0.00946685	0.00566232	0.0077048	0.0110006	0.000414261	0.00245299
2014-03-26	2	Lov_5	C3	0.00603375	0.0106094	0.572935	0.0141716	0.00266941	0.00582574	0.000132193	0.00168151	0.0050565	0.00449555	0.000730675	0.00429927	0.0237205	0.0140794	0.0111083	0.0157423	0.00056136	0.00320515
2014-04-02	1	Lov_5	C3	0.00338383	0.00590417	0.0146125	0.000363831	0.0104016	0.0219047	0.000460267	0.00582574	0.00386726	0.00339225	3.25645e-05	0.000191105	5.69451e-05	3.37797e-05	0.00200675	0.00282063	0.00110876	0.0061299
2014-04-02	2	Lov_5	C3	0.0121256	0.0206662	0.231825	0.00584905	0.000176438	0.000362127	0.00328712	0.0410572	0.0159891	0.0138999	0.000493879	0.00286428	0.0372724	0.0218509	0.0131751	0.0182133	0.00394841	0.0215043
2014-04-09	1	Lov_5	C3	0.00168184	0.00286428	0.227959	0.00626113	0.0065592	0.0133593	0.000926515	0.011211	0.0405012	0.0336274	0.00181643	0.0105342	0.014701	0.00843544	0.0061295	0.00829567	0.00199216	0.0106094
2014-04-09	2	Lov_5	C3	0.00803288	0.013563	0.0055348	0.000156249	0.0108803	0.0218509	0.000457132	0.00540695	0.0161409	0.0133593	0.00314882	0.0182133	0.0155392	0.00879481	0.0196119	0.0258036	0.00109417	0.00580668
2014-04-16	1	Lov_5	C3	0.00140865	0.00235195	0.0948206	0.00285963	0.0140567	0.00562717	0.00194361	0.0219047	0.0190607	0.0157423	0.00234669	0.0133593	0.003055	0.00172831	0.000697516	0.000916335	0.00114171	0.00590417
2014-04-16	2	Lov_5	C3	0.00552686	0.00881188	0.234981	0.00720098	0.0745789	0.0298223	0.000269201	0.00294986	0.00673388	0.00555409	0.000130634	0.000735227	0.0300623	0.0169956	0.0344644	0.0451442	0.00117003	0.00590479
2014-04-23	1	Lov_5	C3	0.0015626	0.00248926	0.051944	0.00196526	0.0632373	0.0252106	0.000692477	0.00724213	0.00657121	0.00540695	0.000314552	0.00176382	0.0341501	0.0192988	0.00180698	0.00235359	0.00147555	0.00720098
2014-04-23	2	Lov_5	C3	0.00689191	0.0109176	0.229867	0.00885949	0.0210808	0.00827859	0.00161732	0.016785	0.0147818	0.0120994	0.0010691	0.00595296	0.0198989	0.011211	0.000153965	0.000198968	0.00280155	0.0134336
2014-04-30	1	Lov_5	C3	0.00131492	0.00207456	0.0500568	0.0118197	0.553111	0.0163439	0.013949	0.0258036	0.00256602	5.61935e-05	0.00380786	0.00769936	0.00606726	0.00339225	0.0819662	0.00239552	1.42121	0.00309416
2014-04-30	2	Lov_5	C3	0.011235	0.0175469	0.0575066	0.0137773	0.0315901	0.000907417	0.0116428	0.0208947	0.154134	0.0033315	0.00203033	0.0040461	0.00255719	0.000156249	0.112437	0.00302966	4.81925	0.00822599
2014-05-07	1	Lov_5	C3	0.00782832	0.0116818	0.000788292	0.000191105	0.212978	0.00584905	0.128321	0.00582251	0.0917083	0.00188645	0.01762	0.00201394	0.0565226	0.00335843	0.152992	0.00406113	4.00549	0.00681375
2014-05-07	2	Lov_5	C3	0.00160557	0.00239552	0.0655302	0.0192988	0.116898	0.00309416	0.15497	0.00681375	0.289539	0.00590417	0.00843854	0.000955539	0.021829	0.00118539	0.0377418	0.000997057	0.550654	0.000931798
2014-05-14	1	Lov_5	C3	0.0471536	0.0118197	0.0121778	0.00361847	0.00743624	0.000191105	0.146094	0.00626113	0.155559	0.00309416	0.000279659	2.98265e-05	0.128632	0.0062771	0.00113493	2.98265e-05	0.109684	0.000156249
2014-05-14	2	Lov_5	C3	0.0562752	0.0140794	0.116735	0.0349212	0.0185235	0.0004653	0.118139	0.00502616	0.82204	0.0163439	0.0259984	0.00254278	0.0188533	0.000907417	0.134339	0.00329921	5.08639	0.0062771
2014-05-21	1	Lov_5	C3	0.0108129	0.00269412	0.000139791	4.23735e-05	0.0177292	0.000444249	0.157819	0.0062771	0.0972977	0.00192888	0.031684	0.00309416	0.126772	0.00582251	0.253354	0.00584905	0.831504	0.000955539
2014-05-21	2	Lov_5	C3	0.0604059	0.0149289	0.00943392	0.00286428	0.121182	0.00294986	0.0791414	0.00309416	0.256937	0.00502616	0.0454642	0.00436115	0.00411941	0.000175884	0.304866	0.00693233	5.96668	0.00406113
2014-03-12	1	Lov_5	C5	2.81577	0.122976	0.000384777	0.00425668	0.00688235	0.0111196	0.000270239	0.00223638	0.0159156	0.0118197	0.000552849	0.0028269	0.0174323	0.00898783	0.0213824	0.0248602	0.000638467	0.00192702
2014-03-12	2	Lov_5	C5	1.57795	0.0696558	0.00413652	0.0451442	0.022112	0.0336274	0.000347997	0.0028269	0.0172884	0.0128034	0.000332367	0.00168151	0.017102	0.00881188	0.00130516	0.00148968	0.00277517	0.00834534
2014-03-19	1	Lov_5	C5	0.551891	0.0244931	0.00168015	0.0171857	0.00533842	0.00802157	0.00310803	0.0244931	0.0344944	0.0254836	0.00177203	0.00881188	0.022912	0.0116818	0.00548238	0.00623936	0.00101289	0.00300662
2014-03-19	2	Lov_5	C5	0.191789	0.00923392	0.00177349	0.0169956	0.0129675	0.0194277	0.00267696	0.0206662	0.0018762	0.00137537	0.00519526	0.0258036	0.0039736	0.00202459	0.0085936	0.0097385	0.00104776	0.00282063
2014-03-26	1	Lov_5	C5	0.00579403	0.0085736	0.162633	0.00224042	0.01599	0.0238074	9.65341e-06	7.40363e-05	0.0297676	0.0218164	0.00470884	0.0233379	0.0147923	0.00749124	0.00930345	0.0105342	0.00298525	0.00796752
2014-03-26	2	Lov_5	C5	0.00192534	0.00282063	0.231684	0.0033315	0.00131769	0.00193798	8.68956e-05	0.000664539	0.0140342	0.010069	0.000874462	0.00425668	0.0428553	0.0215043	0.0198059	0.0223699	0.000988087	0.0026338
2014-04-02	1	Lov_5	C5	0.00277743	0.0040461	0.00279629	4.14467e-05	0.0233323	0.0100462	0.00289443	0.0218509	0.00201916	0.0014283	0.00310459	0.0149858	0.0142779	0.00697545	0.00112097	0.00126309	0.000570134	0.00150833
2014-04-02	2	Lov_5	C5	0.0140368	0.0203463	0.226581	0.00341715	0.00179519	0.000766189	0.000628763	0.00468631	0.000514176	0.000362127	0.00239046	0.0111025	0.0305181	0.0148338	0.0303444	0.0336274	0.000289453	0.000666251
2014-04-09	1	Lov_5	C5	0.0119064	0.0169956	0.122664	0.00192888	0.00133943	0.000570945	0.000204969	0.00150833	0.0280008	0.0194723	0.000578799	0.00267096	0.0270758	0.0131505	0.000671894	0.000738678	0.00232618	0.00490341
2014-04-09	2	Lov_5	C5	0.00586598	0.00829567	0.270044	0.00439174	0.0818183	0.0340499	9.99666e-05	0.000735227	0.0184642	0.012765	0.00137057	0.006277	0.0110382	0.00533688	0.00716296	0.00782529	0.00764083	0.0134089
2014-04-16	1	Lov_5	C5	0.00210014	0.00293357	0.00270182	5.18354e-05	0.0396018	0.0164481	0.00471674	0.0330059	0.0143439	0.00958928	0.00523955	0.0223699	0.0152119	0.0072347	0.000611472	0.000664539	0.000437397	0.000662638
2014-04-16	2	Lov_5	C5	0.00503981	0.00693233	0.509334	0.0106094	0.0391112	0.0157285	0.000583789	0.00407418	0.00810272	0.00539812	0.00195166	0.00829567	0.0108681	0.00514911	0.00115479	0.00124283	0.00138614	0.00207268
2014-04-23	1	Lov_5	C5	0.00453033	0.0061299	0.0437567	0.0133593	0.169355	0.00406113	9.36474e-05	0.000166423	0.120046	0.00224042	0.00783126	0.0162949	0.139228	0.00584905	0.0420576	0.000955539	9.99037	0.00626113
2014-04-23	2	Lov_5	C5	0.00078795	0.00104575	0.0386545	0.0120994	0.263194	0.0062771	0.0120623	0.0212345	0.0318317	0.000590766	0.0106133	0.0218164	0.0236847	0.000931798	0.75548	0.0163439	5.31905	0.00235195
2014-04-30	1	Lov_5	C5	0.00106071	0.00137537	0.00342481	0.00108484	0.142155	0.00302966	0.147572	0.00302966	0.00901475	0.000166423	0.207981	0.0163439	0.0118945	0.000444249	0.066244	0.00141725	7.04739	0.00302966
2014-04-30	2	Lov_5	C5	0.00175297	0.00222235	0.00185628	0.000591996	0.197512	0.00339446	0.237556	0.00406113	0.209459	0.00376664	0.0896493	0.0062771	0.0787744	0.00235195	0.144683	0.00275172	14.8741	0.00584905
2014-05-07	1	Lov_5	C5	0.00176738	0.00212703	0.0433461	0.0138999	0.0561983	0.000964409	0.254756	0.00310029	0.334115	0.00594354	0.119029	0.00626113	0.103684	0.00302966	0.00491814	7.8579e-05	0.152049	5.18354e-05
2014-05-07	2	Lov_5	C5	0.0147129	0.017419	0.0188942	0.00618861	0.222183	0.0033315	0.260274	0.00293357	0.427249	0.00720098	0.120041	0.00584905	0.112915	0.00294986	0.0555466	0.000770346	52.1585	0.0163439
2014-05-14	1	Lov_5	C5	0.0252211	0.00620807	0.0458475	0.0150363	0.00534721	7.8579e-05	0.218419	0.00239552	0.197649	0.00293357	0.0929978	0.0033315	0.142194	0.0033315	0.499966	0.0062771	2.29657	0.000659018
2014-05-14	2	Lov_5	C5	0.0423011	0.0100462	0.0112634	0.00370901	0.192918	0.00239552	1.56966	0.0163439	0.00286671	4.14467e-05	0.071875	0.00239552	0.108453	0.00239552	0.536859	0.00586249	14.4544	0.00376664
2014-05-21	1	Lov_5	C5	0.0131418	0.00307381	0.00268704	0.00135099	0.205752	0.00224042	0.330202	0.0033315	0.164003	0.00235195	0.0957354	0.00294986	0.151591	0.00291951	0.470694	0.00502616	9.78562	0.0022874
2014-05-21	2	Lov_5	C5	0.074976	0.0175073	0.0211179	0.0110006	0.297796	0.00293357	0.0805372	0.000770346	0.000822312	1.05459e-05	0.102774	0.00293357	0.177186	0.00293357	0.791404	0.00791666	4.0711	0.000770346
2014-03-12	1	Lov_5	C7	0.00162467	4.23735e-05	0.00146247	0.00791778	0.0203867	0.0212345	0.000296077	0.00172831	0.0062055	0.00361847	0.000127701	0.000480344	0.0129341	0.00561517	0.00244288	0.00234688	7.6693e-05	4.14467e-05
2014-03-12	2	Lov_5	C7	0.66868	0.0174584	0.000437366	0.00222543	0.000642753	0.000664539	0.00105121	0.00613429	0.00570372	0.00331155	0.00160809	0.00601922	0.00154178	0.000662638	0.00825488	0.00791778	0.000313192	0.000159331
2014-03-19	1	Lov_5	C7	0.526723	0.0143712	0.000366184	0.00185586	0.0139092	0.0141716	0.000101481	0.000591996	0.0171235	0.0097385	0.00150784	0.00562717	0.011263	0.00472311	0.0128167	0.0121207	0.00730498	0.0035956
2014-03-19	2	Lov_5	C7	0.00284229	7.8579e-05	0.00114539	0.00566232	0.00139607	0.00141631	0.00418133	0.0238074	0.0104239	0.00569282	0.00261069	0.0097385	0.0361017	0.0150363	0.0178065	0.016785	0.0010555	0.000503092
2014-03-26	1	Lov_5	C7	0.000375486	1.05459e-05	0.0044542	0.0218164	0.00744975	0.00748569	0.00345107	0.0194277	0.00274639	0.00148399	0.00325607	0.0120994	7.22506e-05	2.98265e-05	0.0232243	0.0218509	0.00216635	0.00102556
2014-03-26	2	Lov_5	C7	0.760835	0.0233547	0.000192667	0.000916335	0.00278136	0.00274335	0.000111735	0.000620008	0.017155	0.00906957	0.000468142	0.00172831	0.000376744	0.000154908	0.018131	0.0169956	0.0113469	0.00531698
2014-04-02	1	Lov_5	C7	0.0104467	0.000331705	4.86676e-05	0.000230308	0.00506213	0.00488359	0.00190992	0.0105863	0.00268946	0.00141631	0.00295836	0.0109176	0.00815465	0.00335124	0.00149757	0.00137537	0.000453123	0.000198968
2014-04-02	2	Lov_5	C7	0.711173	0.0233379	0.00168841	0.00796752	0.000143505	0.000136659	0.00159048	0.00881188	0.000399728	0.000201491	0.00173527	0.00635996	0.01046	0.00425668	0.000306227	0.000275293	0.000590615	0.000249011
2014-04-09	1	Lov_5	C7	0.0026409	0.00309416	0.606903	0.00235195	0.000194755	0.000172878	1.90403e-05	0.000104535	0.0055117	0.00274804	0.00156543	0.00567101	0.00264907	0.00105334	0.0265125	0.0233547	0.0290633	0.0121207
2014-04-09	2	Lov_5	C7	0.00243539	0.00283356	0.49664	0.00239552	0.00119548	0.00104575	0.000611655	0.00335124	0.0030244	0.00149581	0.00714879	0.0254836	0.00595114	0.0023599	0.0049794	0.00435578	0.0141805	0.00561517
2014-04-16	1	Lov_5	C7	0.00324349	0.00376664	3.01991	0.0163439	0.0103387	0.00879481	0.000121847	0.000662638	0.00312698	0.00150833	0.00186421	0.00660922	0.0291836	0.0115121	0.00305522	0.0026338	0.0664758	0.0261898
2014-04-16	2	Lov_5	C7	0.00161963	0.00185586	2.05859	0.0123241	0.0108369	0.00885949	0.000823005	0.00444333	0.0166804	0.0080105	0.000751573	0.00262734	0.0300796	0.0118557	0.0230193	0.0194723	0.000668238	0.000257752
2014-04-23	1	Lov_5	C7	0.0189785	0.0215043	0.123065	0.000770346	0.00460801	0.00375032	0.0017708	0.00923392	0.00353049	0.00168768	0.000190667	0.000664539	0.000188632	7.40363e-05	0.0142574	0.0120044	0.0158013	0.00577742
2014-04-23	2	Lov_5	C7	0.0222852	0.0251133	0.129023	0.000955539	0.00599261	0.00472311	0.00224663	0.0100462	0.0120405	0.00562717	0.00239978	0.00834534	0.0176031	0.00686283	0.00483986	0.00407418	0.000638504	0.000201491
2014-04-30	1	Lov_5	C7	0.00610366	0.00681166	1.05882	0.00784976	0.00725137	0.00569282	0.00278088	0.012365	0.00202944	0.000947742	3.92515e-05	0.000135493	0.0412981	0.0157423	0.0028228	0.00237402	0.00210652	0.000662551
2014-04-30	2	Lov_5	C7	0.00672648	0.00749124	0.29286	0.00346614	0.00335488	0.0026338	0.00450061	0.0197107	0.00825026	0.00370901	0.00257053	0.00885949	0.00169598	0.000643833	0.00974619	0.00811077	0.0604236	0.0182133
2014-05-07	1	Lov_5	C7	0.0197131	0.0218164	0.319362	0.00406113	0.000215627	0.000166423	0.00201479	0.00879481	0.000151391	6.75974e-05	0.0016094	0.00548575	0.00043354	0.000164367	0.0180636	0.0149289	0.0101217	0.00248926
2014-05-07	2	Lov_5	C7	0.000610195	0.000666251	0.229552	0.00293357	0.0182623	0.0140794	0.00110036	0.00470469	0.0274194	0.0121207	0.0013763	0.00468631	0.00230587	0.00085977	0.00103897	0.000850311	0.0141709	0.00324644
2014-05-14	1	Lov_5	C7	0.010559	0.0115121	0.022839	0.0121207	0.0054584	5.18354e-05	0.105402	0.000955489	0.163396	0.00158149	0.112679	0.00224042	0.0488301	0.000770346	0.34935	0.00293357	20.2388	0.00293357
2014-05-14	2	Lov_5	C7	0.00597919	0.00650031	0.0076598	0.00407418	0.282616	0.00243831	0.270334	0.00235195	0.651899	0.00626113	0.0463003	0.000770346	0.00574291	7.8579e-05	0.359613	0.00260052	11.1142	0.00149828
2014-05-21	1	Lov_5	C7	0.0152125	0.00339225	1.45906e-05	7.88397e-06	0.0141975	0.000119578	0.274466	0.00224042	0.336184	0.00318248	0.096374	0.00157389	0.0038323	5.18354e-05	0.506804	0.0033315	18.8383	0.00239552
2014-05-21	2	Lov_5	C7	0.000803034	0.000172878	0.011607	0.006277	0.104052	0.000770346	0.489873	0.00242186	0.0137423	7.8579e-05	0.201343	0.00235195	0.0896172	0.00103132	0.359817	0.00224042	20.5102	0.00224042
2014-05-28	1	Lov_5	C7	0.103172	0.0218509	0.00029301	0.000164367	0.147478	0.000932593	0.213262	0.000881368	0.027534	0.000135493	0.162034	0.00141725	0.225875	0.00224042	0.566278	0.00235195	16.0699	0.00141725
2014-05-28	2	Lov_5	C7	0.00873862	0.00183291	0.000643609	0.000362127	0.340591	0.00141725	0.444259	0.00141725	0.908861	0.00443249	0.150645	0.000486995	0.254063	0.00141725	0.393952	0.000888181	12.3676	0.000549177
2014-03-12	1	Tamm-2	C1	0.0603216	0.00582193	0.000648907	0.0881012	0.00122222	0.0288904	0.00199062	0.0208947	0.00118565	0.0127572	4.85052e-05	0.00116549	0.000633881	0.00133347	0.000311984	0.0159205	2.57434e-05	0.00582193
2014-03-12	2	Tamm-2	C1	0.0176447	0.00171629	0.000684592	0.0888445	0.00104028	0.0235608	0.00166806	0.0174915	0.00720493	0.0752689	0.000715084	0.0169961	0.0297777	0.0603157	0.00130913	0.0586618	2.31849e-05	0.00519714
2014-03-19	1	Tamm-2	C1	0.00430642	0.00601475	0.0341194	0.0189906	0.000266315	0.00536416	0.00317495	0.032806	0.00730369	0.0751419	7.74425e-05	0.00183565	0.00268619	0.00543	6.27283e-05	0.00274124	6.04915e-06	0.00133347
2014-03-19	2	Tamm-2	C1	0.00536647	0.00748763	0.0128098	0.0072347	0.000366134	0.00721249	0.00247885	0.0251985	0.00184722	0.017896	0.00129802	0.0306997	0.0547372	0.109377	0.000149303	0.00591519	1.21775e-05	0.0026769
2014-03-26	1	Tamm-2	C1	0.006551	0.00898568	0.0232246	0.0131825	0.000195107	0.00329193	0.000103458	0.0010398	0.00137693	0.0124896	0.00235061	0.0555579	0.0379112	0.0751419	0.00100162	0.0377517	2.99752e-05	0.00638006
2014-03-26	2	Tamm-2	C1	0.0229121	0.0311383	0.0101783	0.00577742	0.000860429	0.0124896	0.0025504	0.0251985	0.00102826	0.00931119	0.00190671	0.0449481	0.0313827	0.0603551	7.05527e-05	0.00256695	0.00011543	0.0242623
2014-04-02	1	Tamm-2	C1	0.00627145	0.00827859	0.0228359	0.0130595	0.000605989	0.00748763	0.00146677	0.0144112	0.000760331	0.00638006	0.000959104	0.0222624	0.0172202	0.032806	5.05861e-05	0.00183565	5.81629e-06	0.00113427
2014-04-02	2	Tamm-2	C1	0.022816	0.0295872	0.00806829	0.00463143	0.00909441	0.0888445	1.92728e-05	0.000187267	0.00408618	0.034244	0.000423801	0.00951461	0.00347344	0.00591519	1.04222e-05	0.000371786	5.1721e-05	0.0100096
2014-04-09	1	Tamm-2	C1	0.030747	0.0392574	0.00628867	0.00361479	0.00294316	0.0273671	0.00233097	0.0221505	0.00547362	0.0449481	0.000264595	0.00591519	0.00569193	0.00959886	0.000228332	0.00748763	0.000174438	0.0336123
2014-04-09	2	Tamm-2	C1	0.0010549	0.00132755	0.01069	0.00626236	0.00108132	0.00957764	0.001842	0.0174915	0.00101314	0.00819023	0.000344919	0.00748763	0.000351911	0.000585661	0.000519141	0.0169961	3.16047e-06	0.000585661
2014-04-16	1	Tamm-2	C1	0.00237019	0.00296549	0.0139799	0.00829567	0.0127016	0.109377	0.000124966	0.001185	0.000704433	0.00543	0.00132236	0.027172	0.020076	0.0310136	0.000291729	0.00951461	2.47989e-06	0.000445769
2014-04-16	2	Tamm-2	C1	0.0103187	0.0129093	0.00845906	0.00514911	0.000434199	0.00364664	0.000682482	0.00634793	0.00131595	0.00472743	0.00236862	0.048172	0.00181815	0.00268728	3.83437e-05	0.00113427	0.00026439	0.0466317
2014-04-23	1	Tamm-2	C1	0.0484096	0.0603157	0.0197814	0.0120448	0.0285652	0.00514773	0.000500362	0.00463143	0.000935826	0.00317826	0.00029032	0.00580638	0.0117117	0.00255573	4.7107e-05	0.00132755	6.74482e-06	0.001185
2014-04-23	2	Tamm-2	C1	0.0208001	0.0257633	0.0429602	0.0261898	0.0175363	0.00315075	0.00391329	0.0360456	0.0070853	0.0235608	0.00316158	0.0603157	0.0281754	0.00613429	0.00113516	0.0305685	2.12559e-06	0.000363373
2014-04-30	1	Tamm-2	C1	0.00965675	0.0116428	0.0199433	0.0125953	0.00309493	0.000542559	0.00662373	0.00324644	0.00337357	0.000583695	0.00813696	0.0085736	0.0304151	0.00661687	0.00203638	0.000662638	0.297852	0.0399306
2014-04-30	2	Tamm-2	C1	0.00629049	0.00748763	0.0118307	0.00749124	0.0154092	0.00270032	0.0621953	0.0293261	0.0237061	0.0040461	0.0212881	0.0218509	0.00959892	0.00208096	0.0125378	0.0040461	0.0514609	0.00611553
2014-05-07	1	Tamm-2	C1	0.00626472	0.00498898	0.00826761	0.0221505	0.00587249	0.00102556	0.0012229	0.000570945	0.0508854	0.0085736	0.00332969	0.00341715	0.000604684	0.00012946	0.0275391	0.0085736	0.184647	0.0215486
2014-05-07	2	Tamm-2	C1	0.0260225	0.0206682	0.0322317	0.0920539	0.0983551	0.0168969	0.00846563	0.00388255	0.04696	0.00790296	0.00434743	0.00439174	0.0237268	0.0050131	0.0250333	0.00756405	0.0661585	0.00706214
2014-05-14	1	Tamm-2	C1	0.00736965	0.00582251	0.00670994	0.0194723	0.0166891	0.00286428	0.00839645	0.00371342	0.00550511	0.000926357	0.000445526	0.000448981	0.00408826	0.000863619	0.000455222	0.000136659	0.0572666	0.00603091
2014-05-14	2	Tamm-2	C1	0.0439919	0.034244	0.000747127	0.00223638	0.0480691	0.00819246	0.00247502	0.00108484	0.0898778	0.0151129	0.00764462	0.00755823	0.0503621	0.0106094	0.026926	0.00794672	0.00594185	0.000608782
2014-03-12	1	Tamm-2	C3	0.0757257	0.00692558	0.000634629	0.0282402	0.00787735	0.023594	0.00150042	0.0221505	0.00102393	0.00693362	0.000100369	0.00113427	0.000934134	0.00125652	2.60205e-05	0.000348838	0.000403082	0.0257633
2014-03-12	2	Tamm-2	C3	0.214849	0.0197898	0.00173812	0.0752689	0.0048895	0.0144928	0.000982853	0.0136459	0.00143776	0.00950932	0.00783481	0.0863774	0.000549522	0.000682145	3.3308e-05	0.000445769	0.000221992	0.0136459
2014-03-19	1	Tamm-2	C3	0.296617	0.0279021	0.000459711	0.0197898	0.0224551	0.0639844	0.00166224	0.0230489	0.00484764	0.0306528	9.14128e-05	0.000997755	0.0168521	0.0206682	0.000894259	0.0118472	0.000112864	0.00692558
2014-03-19	2	Tamm-2	C3	0.0999383	0.00951461	0.00148694	0.0603551	0.0272734	0.0769486	0.00226847	0.0306997	0.00214101	0.0127916	9.86679e-05	0.0010398	0.0224669	0.027357	0.000719266	0.00950932	0.000796266	0.0449481
2014-03-26	1	Tamm-2	C3	0.0116764	0.023594	0.093146	0.0311383	0.00218168	0.00591519	0.00205155	0.027357	0.0049831	0.0293261	0.00326678	0.0340499	0.0279772	0.0336123	0.00193004	0.0251985	0.000531661	0.0294332
2014-03-26	2	Tamm-2	C3	0.0202068	0.0398213	0.000552482	0.000187267	0.000373403	0.000997755	0.00283856	0.0375365	0.00365002	0.0197585	0.00274114	0.0273671	0.00851746	0.00969615	0.000413571	0.00536416	1.20184e-05	0.000649874
2014-04-02	1	Tamm-2	C3	0.00661187	0.0127916	0.0252623	0.00860601	0.00948177	0.0251985	0.00268708	0.034452	0.00314661	0.0169961	0.00153082	0.0151979	0.0386589	0.0438823	0.00267941	0.0336123	1.111e-05	0.000583695
2014-04-02	2	Tamm-2	C3	0.00241787	0.00465893	0.0755809	0.025846	0.00679847	0.017896	4.6671e-05	0.000585661	0.00420614	0.0222624	0.00272358	0.0268102	0.000392882	0.000445769	0.00115543	0.0144424	0.000886214	0.0392574
2014-04-09	1	Tamm-2	C3	0.023429	0.0449481	0.0723748	0.0247714	0.0102092	0.0256447	0.000384486	0.00480666	0.000783457	0.00386539	0.00201972	0.0197585	0.0195856	0.0221505	3.52749e-05	0.00042635	8.74592e-05	0.00371342
2014-04-09	2	Tamm-2	C3	0.0229926	0.0438823	0.023981	0.00827859	0.00346877	0.00832601	0.000940977	0.0117535	0.0093578	0.0438823	0.00342176	0.0334421	0.0301669	0.0333381	0.000240955	0.00266685	0.000366336	0.015543
2014-04-16	1	Tamm-2	C3	0.0211565	0.0399306	0.00155405	0.000543292	0.00232157	0.00543	0.00222568	0.027357	0.00346859	0.0160215	0.000534249	0.00519714	0.0364173	0.0130967	0.00167962	0.017896	1.81609e-05	0.000766189
2014-04-16	2	Tamm-2	C3	0.00439251	0.00827859	0.0173893	0.00611553	0.00284962	0.00595608	0.00233403	0.0282402	0.00310912	0.0143184	0.000620723	0.00603091	0.0232068	0.00834534	0.000918565	0.00969615	1.41687e-05	0.000583695
2014-04-23	1	Tamm-2	C3	0.0158721	0.0295872	0.00172389	0.000608782	0.000602951	0.00116549	0.000471408	0.00536416	0.0101569	0.0466317	0.00185742	0.0179434	0.0114772	0.00411341	0.00210996	0.0222624	0.000210784	0.00860601
2014-04-23	2	Tamm-2	C3	0.0499849	0.0920539	0.0358439	0.0129093	0.0147423	0.0282402	5.16112e-05	0.000585661	0.00257377	0.0115189	6.43338e-05	0.000614252	0.0189503	0.006754	0.00428113	0.0449481	0.000192435	0.00755823
2014-04-30	1	Tamm-2	C3	0.0214249	0.0392574	0.00169741	0.000614252	0.000560327	0.00106609	0.000822539	0.00931119	0.00750205	0.0334421	6.22126e-05	0.000591589	0.0100069	0.00354564	0.000495988	0.00514773	0.00014898	0.00514773
2014-04-30	2	Tamm-2	C3	0.0108891	0.0197585	0.0576511	0.0208947	0.00922611	0.00127462	0.00127093	0.0143184	0.0018112	0.00794672	0.000653484	0.00597094	0.0168938	0.00597094	0.00188312	0.0194392	5.14693e-05	0.00171629
2014-05-07	1	Tamm-2	C3	0.00452123	0.00819023	0.0173876	0.00638006	0.0280637	0.00386539	0.00277835	0.0306997	0.000990377	0.000590889	0.0065153	0.0586618	0.00309021	0.000600614	0.0185611	0.00472311	8.5443e-05	0.00270032
2014-05-07	2	Tamm-2	C3	0.00432729	0.00764641	0.0463051	0.0174915	0.0232413	0.00317826	0.000636091	0.00693362	0.0163372	0.00959886	0.000155401	0.00139845	0.0226897	0.00439174	0.0313089	0.00795952	0.000214664	0.00591519
2014-05-14	1	Tamm-2	C3	0.0177216	0.0306528	0.041522	0.0157285	0.000218289	2.98265e-05	0.102385	0.0399306	0.0166774	0.00239552	0.0015645	0.00127064	0.0270637	0.00522761	0.0807393	0.0200694	0.00820991	0.000543292
2014-05-14	2	Tamm-2	C3	0.0260827	0.0449481	0.0144948	0.0055081	0.0196323	0.00266685	0.0150946	0.00585511	0.00058089	8.23463e-05	0.00432334	0.00346614	0.00297876	0.000570945	0.056735	0.0139766	0.082542	0.00543
2014-05-21	1	Tamm-2	C3	0.00641609	0.00361479	0.000432875	0.0010398	0.0100388	0.00132755	0.0518254	0.0200694	0.00840299	0.001185	0.032759	0.0261898	0.00548864	0.0010398	0.0875415	0.0215486	0.0444701	0.00279955
2014-05-21	2	Tamm-2	C3	0.00666849	0.00371342	0.000393628	0.000947742	0.00986048	0.00129701	0.00803377	0.00296549	0.00546417	0.000770346	0.0142675	0.0110928	0.0170176	0.00320515	0.00593316	0.00144737	0.989427	0.0603157
2014-05-28	1	Tamm-2	C3	0.00228237	0.00125652	0.000182827	0.000445769	0.0634845	0.00825973	0.00870914	0.00320515	0.0553499	0.00762385	0.00468457	0.00361479	0.0822679	0.0151129	0.00315201	0.000720719	0.131895	0.00794672
2014-05-28	2	Tamm-2	C3	0.000994629	0.000538132	0.0111066	0.0273671	0.0451916	0.00577742	0.0459277	0.0165152	0.00185973	0.000249011	0.0119374	0.00862322	0.0544683	0.00986599	0.0121877	0.00274804	0.136563	0.00794672
2014-03-12	1	Tamm-2	C5	0.107992	0.00913329	0.000185177	0.00133347	0.000633094	0.000682145	0.00923582	0.0143184	0.000813456	0.0026769	0.00657439	0.0361256	0.0533492	0.0398213	0.000608305	0.00386539	0.00141889	0.0055081
2014-03-12	2	Tamm-2	C5	0.0139405	0.001185	0.00067758	0.00476004	0.0254648	0.0268102	0.00406495	0.00623041	0.0102713	0.032806	0.00421179	0.0230489	0.0460693	0.034244	0.000511534	0.00317826	0.00260853	0.00986599
2014-03-19	1	Tamm-2	C5	0.0925879	0.00790265	0.000792903	0.00533736	0.000364711	0.000379984	0.00653902	0.00995343	0.00154674	0.00480666	0.00264896	0.0144928	0.05784	0.0424977	0.00203556	0.0121977	0.00417036	0.0157285
2014-03-19	2	Tamm-2	C5	0.221765	0.0189906	0.00424169	0.027172	0.00952933	0.00991748	0.00194076	0.00286428	0.0132322	0.0398213	0.00184088	0.00995343	0.0108413	0.00790265	0.00213671	0.0127916	0.000114253	0.00042635
2014-03-26	1	Tamm-2	C5	0.00277096	0.000237656	0.0015142	0.00969615	0.0039566	0.00405493	0.00202209	0.00296549	0.000432285	0.00129707	0.00130533	0.00693362	0.0407809	0.0287092	0.0110064	0.0639844	0.00442395	0.0155768
2014-03-26	2	Tamm-2	C5	0.0154764	0.00133347	0.00154438	0.00957764	0.000355067	0.000363373	0.0124924	0.0182133	0.00390125	0.0115208	0.00329621	0.0174915	0.020677	0.0144112	0.00596442	0.034452	0.00018504	0.000590889
2014-04-02	1	Tamm-2	C5	0.00230037	0.00995343	0.0305792	0.00585511	0.0361499	0.0360456	0.0206919	0.0301407	5.81532e-05	0.000153684	0.00349815	0.0179627	0.00382649	0.00266685	0.00421557	0.023594	0.00151236	0.00463143
2014-04-02	2	Tamm-2	C5	0.00301027	0.0124896	0.215919	0.0424977	0.0047259	0.00465893	0.0108101	0.0157205	0.00490692	0.0129093	0.0035697	0.0178935	0.0176778	0.0121977	0.00299479	0.0164481	0.0019464	0.00576834
2014-04-09	1	Tamm-2	C5	0.00736986	0.0288904	0.0010636	0.000219843	0.0159592	0.0155768	0.000892751	0.00126672	0.00584146	0.0153387	0.00160786	0.00790265	0.0168314	0.0115208	0.00456994	0.0247714	5.70686e-06	1.64868e-05
2014-04-09	2	Tamm-2	C5	0.00458736	0.0179627	0.184048	0.0392574	0.0343261	0.0333381	0.00363099	0.00498719	0.00732108	0.00759466	0.00147277	0.00692558	0.00252789	0.00171629	0.00214956	0.0115208	0.00186052	0.00465893
2014-04-16	1	Tamm-2	C5	0.00868767	0.032806	0.0349185	0.00790265	0.0146991	0.0142339	0.0270288	0.0368593	0.00166869	0.00171629	0.000284968	0.00132755	0.00891677	0.00603091	0.00629939	0.0334421	0.0156646	0.0384823
2014-04-16	2	Tamm-2	C5	0.0291668	0.109377	0.0138412	0.0031823	0.0357354	0.0336123	0.000449614	0.000608782	0.0113541	0.0116428	0.0129633	0.0603904	0.0316239	0.0213569	0.00641905	0.0333381	0.00634105	0.0155768
2014-04-23	1	Tamm-2	C5	0.00489216	0.017896	0.0700204	0.0165152	0.00627954	0.00582193	0.000149121	0.000201491	0.000598605	0.000608782	0.00736705	0.034244	0.0227814	0.0151979	0.00160627	0.00832601	0.0125792	0.0301407
2014-04-23	2	Tamm-2	C5	0.0123433	0.0438823	0.0747687	0.0179627	0.00981127	0.00894911	0.00937221	0.0125953	0.00784794	0.00790265	0.000887363	0.00411341	0.0137686	0.00913329	0.000104679	0.000542559	0.000541973	0.00124168
2014-04-30	1	Tamm-2	C5	0.00036722	0.000997755	0.0482303	0.0117535	0.00611568	0.0055081	0.0253307	0.0333381	0.0292703	0.0294332	0.00252856	0.0115189	0.0276139	0.0180826	0.0119426	0.0603551	0.0027362	0.00626236
2014-04-30	2	Tamm-2	C5	0.00812503	0.0215486	0.0472966	0.0116428	0.0256001	0.0230489	0.00367185	0.00476004	0.0181872	0.0178935	0.00111973	0.0050131	0.00893175	0.00329193	0.00453183	0.0221505	0.000511259	0.00116549
2014-05-07	1	Tamm-2	C5	0.0151236	0.0399306	0.0568836	0.0143184	0.0224633	0.0200694	0.00105603	0.00136816	0.034781	0.0336123	0.00890037	0.0398213	0.00734144	0.00124283	0.00531851	0.0256447	0.000575721	0.00129701
2014-05-07	2	Tamm-2	C5	0.0437809	0.115559	0.0152255	0.00386539	0.00305657	0.0026769	0.000105757	0.000135493	0.0057359	0.0055081	0.00193455	0.00860601	0.0219665	0.00371342	0.0158722	0.0751419	0.00278811	0.00626236
2014-05-14	1	Tamm-2	C5	0.00447686	0.0117535	0.023383	0.00595608	0.0548204	0.00601475	0.0430209	0.00986599	0.0254729	0.00283356	0.00130956	0.00555881	0.0239717	0.0040461	0.000431379	8.17643e-05	0.00567007	0.0125953
2014-05-14	2	Tamm-2	C5	0.0110869	0.0288904	0.0324838	0.00832601	0.0203707	0.00222235	0.0473505	0.00986599	0.0230342	0.0025575	0.000138513	0.000585661	0.0331217	0.00555881	0.000227282	4.23735e-05	0.00120545	0.00266685
2014-05-21	1	Tamm-2	C5	0.0341992	0.0881012	0.0430498	0.0110928	0.0117329	0.00127064	0.151447	0.0311383	0.0235318	0.00248926	0.00468211	0.00266685	0.00371367	0.000607551	0.00296085	0.000543292	0.330328	0.00764641
2014-05-21	2	Tamm-2	C5	0.01101	0.0282402	0.11639	0.0310136	0.0487228	0.00523169	0.0637066	0.0127916	0.0324209	0.00341715	0.00672228	0.00376035	0.00369956	0.000583695	0.00264011	0.000484193	0.495158	0.0111033
2014-05-28	1	Tamm-2	C5	0.00684665	0.0033315	0.000889068	0.00183565	0.0752494	0.00794672	0.016621	0.0031823	0.00170802	0.000175884	0.00676219	0.0031823	0.0434849	0.00634793	0.0208456	0.00370901	0.51312	0.0111033
2014-05-28	2	Tamm-2	C5	0.00075543	0.000363831	0.000175149	0.000363373	0.0114996	0.001185	0.071733	0.0127916	0.00041258	4.23735e-05	0.00130428	0.000608782	0.0259339	0.00376035	0.000173652	3.08687e-05	2.91711	0.0603551
2014-06-04	1	Tamm-2	C5	0.00194391	0.000931798	0.000324724	0.000682145	0.0573361	0.00585511	0.156875	0.0215486	0.00555033	0.000554438	0.00641466	0.00279955	0.113507	0.00794672	0.013213	0.00226504	1.70888	0.0340499
2014-06-04	2	Tamm-2	C5	0.00243952	0.00116549	0.00510334	0.0109869	0.0279049	0.00279955	0.0614801	0.00794672	0.107873	0.0106094	0.0373399	0.0151129	0.109634	0.00764641	0.0148926	0.00248926	0.054288	0.00106609
2014-03-12	1	Tamm-2	C7	0.744083	0.0235608	0.00933236	0.0334421	0.068546	0.0424977	0.0126679	0.00862322	0.0203549	0.048172	0.00644001	0.0180826	0.0281594	0.0125953	0.0103937	0.0278756	0.0149281	0.00862322
2014-03-12	2	Tamm-2	C7	0.0362633	0.001185	0.000958597	0.00339225	0.019324	0.0115121	0.000120354	8.17643e-05	0.0272068	0.0639844	0.0104991	0.0293261	0.0355193	0.015543	0.00783952	0.0206682	0.00685822	0.00376035
2014-03-19	1	Tamm-2	C7	0.016549	0.000542559	0.0037749	0.0131602	0.00841836	0.0050131	0.0904336	0.0603904	0.000597817	0.00133347	0.00458878	0.0127356	0.00143165	0.000614252	0.0301659	0.0769486	0.0474804	0.0235608
2014-03-19	2	Tamm-2	C7	0.0192714	0.000649874	0.00395735	0.0135269	0.0332027	0.0197107	0.0449205	0.0298223	0.000855688	0.00183565	0.00171653	0.00472743	0.0136885	0.00582193	0.00022043	0.000538132	0.00997776	0.00472743
2014-03-26	1	Tamm-2	C7	0.0115623	0.00042635	0.00692229	0.0229225	0.0438434	0.0257633	0.00453036	0.00295018	0.00250603	0.00533736	0.000983761	0.00270032	0.0389337	0.0165152	0.0015899	0.00361479	0.00715096	0.0031823
2014-03-26	2	Tamm-2	C7	0.0142836	0.000542559	0.0105464	0.034452	0.0327242	0.0189906	0.0250774	0.0163184	0.0264276	0.0555579	0.00162223	0.00444333	0.0194514	0.00818633	0.000266417	0.000570945	0.00848376	0.00376035
2014-04-02	1	Tamm-2	C7	0.18949	0.00721249	0.000384336	0.00125322	0.000285294	0.000164367	0.000689311	0.000444249	0.00297059	0.00601475	0.00233854	0.00638006	0.0264482	0.0110928	0.0140155	0.0293261	0.0015209	0.000570945
2014-04-02	2	Tamm-2	C7	0.0149728	0.000585661	0.00160795	0.00522761	0.00911042	0.00522761	0.00998713	0.00623041	0.0108095	0.0215486	0.000213984	0.000583695	0.0236913	0.00991748	0.00198448	0.00411341	0.00806514	0.00274124
2014-04-09	1	Tamm-2	C7	0.119561	0.00476004	0.00191746	0.00620807	0.0480917	0.027357	0.00847628	0.00514773	0.00914701	0.0111033	0.00551676	0.0149344	0.0179964	0.00751042	0.000503567	0.0010398	0.00834959	0.00274124
2014-04-09	2	Tamm-2	C7	0.179522	0.00721249	0.00279631	0.00898783	0.00115913	0.00064902	0.0419993	0.0252106	0.00474818	0.00555881	0.00520758	0.0140794	0.00618381	0.00256695	0.0105122	0.0213569	0.0973822	0.0311383
2014-04-16	1	Tamm-2	C7	0.0334843	0.109377	0.248822	0.0287092	0.0267263	0.0148338	0.00802787	0.00472743	0.00826815	0.00951461	0.00334672	0.00900924	0.0589247	0.0242623	0.0230837	0.0466317	0.0981642	0.0311383
2014-04-16	2	Tamm-2	C7	0.027344	0.0888445	0.0768949	0.00986599	0.000212943	0.000117433	0.0220692	0.0129093	0.00112793	0.00129701	0.000544107	0.00142699	0.0073038	0.00295018	0.00346804	0.00692558	0.104367	0.0305685
2014-04-23	1	Tamm-2	C7	0.0274591	0.0881012	0.0643157	0.00898568	0.0730504	0.0399306	0.00464012	0.00270032	0.0119789	0.0134331	0.00984447	0.0257633	0.00895679	0.00361479	0.000656946	0.00129701	0.0200443	0.00585511
2014-04-23	2	Tamm-2	C7	0.00268091	0.00819023	0.146309	0.0206682	0.0711522	0.0384823	0.0666877	0.0384823	0.0274516	0.0306997	0.000139653	0.000362127	0.0364114	0.0144928	0.00240264	0.00467164	0.0212318	0.00585511
2014-04-30	1	Tamm-2	C7	0.00480175	0.0144112	0.174809	0.0257633	0.00867703	0.00463143	0.0184047	0.0106094	0.0104833	0.0100096	0.00603928	0.015543	0.0488182	0.0189906	0.00815638	0.015543	0.133048	0.0310136
2014-04-30	2	Tamm-2	C7	0.00313367	0.00931119	0.0908011	0.0134331	0.00774994	0.00411341	0.0830169	0.0466317	0.0290392	0.0273671	0.0146668	0.0375365	0.0121136	0.00463143	0.00692683	0.0127356	0.00196162	0.000444249
2014-05-07	1	Tamm-2	C7	0.00552691	0.0159205	0.0503689	0.00755823	0.0171575	0.00898568	0.0167392	0.00898568	0.0370307	0.034452	0.00501997	0.012765	0.0377303	0.0143184	0.00411794	0.00755823	0.0351258	0.00782529
2014-05-07	2	Tamm-2	C7	0.0108662	0.0310136	0.262984	0.0399306	0.0419768	0.0215043	0.047079	0.0252106	0.0100271	0.00913329	0.00101461	0.0025575	0.106913	0.0399306	0.00495523	0.00898568	0.00662686	0.00136816
2014-05-14	1	Tamm-2	C7	0.00891938	0.0251985	0.0276688	0.00472743	0.00678762	0.00339225	0.0884706	0.0466317	0.0310532	0.0278756	0.00226027	0.00569282	0.00219148	0.000538132	0.00227462	0.00405493	0.00702868	0.00136816
2014-05-14	2	Tamm-2	C7	0.00837753	0.023594	0.14156	0.0242623	0.012904	0.00643841	0.0462433	0.0242623	0.0306695	0.027357	0.0306197	0.0769486	0.00961712	0.00235359	0.00387125	0.00685442	0.033552	0.00634793
2014-05-21	1	Tamm-2	C7	0.00214562	0.00601475	0.00324143	0.000570945	0.0215195	0.00429927	0.172577	0.00601475	0.0107311	0.000876299	0.00381625	0.00958928	0.00241815	0.000590889	0.0482298	0.0072347	0.0655013	0.0123241
2014-05-21	2	Tamm-2	C7	0.0228681	0.0639844	0.18647	0.0333381	0.0075354	0.00148968	0.314529	0.00764641	0.0130771	0.00105375	0.00679349	0.0168969	0.0458391	0.0111868	0.00105927	0.000156249	0.00273452	0.000512543
2014-05-28	1	Tamm-2	C7	0.00593774	0.0165152	0.0804647	0.0144112	0.0130359	0.000608782	0.570227	0.0134331	0.0550604	0.00439174	0.0445207	0.00601475	0.00884547	0.000608782	0.045527	0.00655693	0.91111	0.00576834
2014-05-28	2	Tamm-2	C7	0.00464034	0.0127916	0.0983413	0.0180826	0.146216	0.00611553	0.811462	0.0134331	0.0318503	0.00248111	0.0594827	0.00764641	0.0552942	0.0031823	0.049883	0.00715901	1.38074	0.00819023
2014-06-04	1	Tamm-2	C7	0.0248402	0.00597094	0.0100378	0.0194392	0.0925087	0.00376035	1.33617	0.0215486	0.000223368	1.73587e-05	0.000132048	1.64868e-05	0.21514	0.0111033	0.0955542	0.0134331	0.069061	0.000348838
2014-06-04	2	Tamm-2	C7	0.0222355	0.00533736	0.0119338	0.0233379	0.0146436	0.000543292	1.03207	0.00576834	0.00494936	0.000379984	0.179026	0.0111033	0.0137178	0.000543292	0.048855	0.00611553	2.04401	0.00827859
2014-06-11	1	Tamm-2	C7	0.0217942	0.00522761	0.005039	0.00987676	0.0938647	0.0031823	2.52895	0.0111033	0.0847204	0.00635893	0.00975384	0.00042635	0.000540026	1.64868e-05	0.182538	0.0111033	0.0866973	0.000153684
2014-06-11	2	Tamm-2	C7	0.029594	0.00706214	0.0013781	0.0027473	0.205635	0.00576834	1.36178	0.00576834	0.000700084	1.64868e-05	0.3165	0.00576834	0.361332	0.00576834	0.134615	0.00576834	1.83837	0.00268728
